# Supplementary material for: Low frequency of paleoviral infiltration across the avian phylogeny
Source: Genome Biol. 2014 Dec 11;15(12):539. doi: 10.1186/s13059-014-0539-3 (PMC4272516; doi:10.1186/s13059-014-0539-3)
Supplement: Additional file 9: Table S8 — Reference viral sequences used for genomic searching. [file 13059_2014_539_MOESM9_ESM.xls]

## Sheet: Sheet1
Table S8. Reference viral sequences used for genomic searching.
Genome Accession	Virus Species	Taxonomy
NC_010314	Abaca bunchy top virus	Viruses; ssDNA viruses; Nanoviridae; Babuvirus.
NC_011646	Abalone shriveling syndrome-associated virus	Viruses; dsDNA viruses, no RNA stage; unclassified dsDNA viruses.
NC_001499	Abelson murine leukemia virus	Viruses; Retro-transcribing viruses; Retroviridae; Orthoretrovirinae; Gammaretrovirus.
NC_014138	Abutilon Brazil virus	Viruses; ssDNA viruses; Geminiviridae; Begomovirus; unclassified Begomovirus.
NC_001928	Abutilon mosaic virus	Viruses; ssDNA viruses; Geminiviridae; Begomovirus.
NC_006450	Acanthamoeba polyphaga mimivirus	Viruses; dsDNA viruses, no RNA stage; Mimiviridae; Mimivirus.
NC_008724	Acanthocystis turfacea Chlorella virus 1	Viruses; dsDNA viruses, no RNA stage; Phycodnaviridae; Chlorovirus; unclassified Chlorovirus.
NC_004290	Acheta domestica densovirus	Viruses; ssDNA viruses; Parvoviridae; Densovirinae; unclassified Densovirinae.
NC_009452	Acidianus bottle-shaped virus	Viruses; dsDNA viruses, no RNA stage; Ampullaviridae; Ampullavirus.
NC_005830	Acidianus filamentous virus 1	Viruses; dsDNA viruses, no RNA stage; Lipothrixviridae; Gammalipothrixvirus.
NC_009884	Acidianus filamentous virus 2	Viruses; dsDNA viruses, no RNA stage; Lipothrixviridae; Deltalipothrixvirus.
NC_010155	Acidianus filamentous virus 3	Viruses; dsDNA viruses, no RNA stage; Lipothrixviridae; Betalipothrixvirus.
NC_010152	Acidianus filamentous virus 6	Viruses; dsDNA viruses, no RNA stage; Lipothrixviridae; Betalipothrixvirus.
NC_010153	Acidianus filamentous virus 7	Viruses; dsDNA viruses, no RNA stage; Lipothrixviridae; Betalipothrixvirus.
NC_010154	Acidianus filamentous virus 8	Viruses; dsDNA viruses, no RNA stage; Lipothrixviridae; Betalipothrixvirus.
NC_010537	Acidianus filamentous virus 9	Viruses; dsDNA viruses, no RNA stage; Lipothrixviridae; Betalipothrixvirus.
NC_009965	Acidianus rod-shaped virus 1	Viruses; dsDNA viruses, no RNA stage; Rudiviridae; Rudivirus; unclassified Rudivirus.
NC_013585	Acidianus spindle-shaped virus 1	Viruses; dsDNA viruses, no RNA stage; Fuselloviridae; unclassified Fuselloviridae.
NC_007409	Acidianus two-tailed virus	Viruses; dsDNA viruses, no RNA stage; Bicaudaviridae; Bicaudavirus.
NC_002795	Aconitum latent virus	Viruses; ssRNA positive-strand viruses, no DNA stage; Tymovirales; Betaflexiviridae; Carlavirus.
NC_002548	Acute bee paralysis virus	Viruses; ssRNA positive-strand viruses, no DNA stage; Picornavirales; Dicistroviridae; unassigned Dicistroviridae.
NC_003780	Acyrthosiphon pisum virus	Viruses; ssRNA positive-strand viruses, no DNA stage.
NC_002077	Adeno-associated virus - 1	Viruses; ssDNA viruses; Parvoviridae; Parvovirinae; Dependovirus.
NC_001401	Adeno-associated virus - 2	Viruses; ssDNA viruses; Parvoviridae; Parvovirinae; Dependovirus.
NC_001729	Adeno-associated virus - 3	Viruses; ssDNA viruses; Parvoviridae; Parvovirinae; Dependovirus.
NC_001829	Adeno-associated virus - 4	Viruses; ssDNA viruses; Parvoviridae; Parvovirinae; Dependovirus.
NC_006152	Adeno-associated virus - 5	Viruses; ssDNA viruses; Parvoviridae; Parvovirinae; Dependovirus.
NC_006260	Adeno-associated virus - 7	Viruses; ssDNA viruses; Parvoviridae; Parvovirinae; Dependovirus; unclassified Dependovirus.
NC_006261	Adeno-associated virus - 8	Viruses; ssDNA viruses; Parvoviridae; Parvovirinae; Dependovirus; unclassified Dependovirus.
NC_004690	Adoxophyes honmai NPV	Viruses; dsDNA viruses, no RNA stage; Baculoviridae; Alphabaculovirus.
NC_005038	Adoxophyes orana granulovirus	Viruses; dsDNA viruses, no RNA stage; Baculoviridae; Betabaculovirus.
NC_011423	Adoxophyes orana nucleopolyhedrovirus	Viruses; dsDNA viruses, no RNA stage; Baculoviridae; Alphabaculovirus.
NC_007548	Adult diarrheal rotavirus strain J19	Viruses; dsRNA viruses; Reoviridae; Sedoreovirinae; Rotavirus.
NC_012636	Aedes aegypti densovirus	Viruses; ssDNA viruses; Parvoviridae; Densovirinae; Brevidensovirus.
NC_004285	Aedes albopictus densovirus	Viruses; ssDNA viruses; Parvoviridae; Densovirinae; Brevidensovirus.
NC_012932	Aedes flavivirus	Viruses; ssRNA positive-strand viruses, no DNA stage; Flaviviridae; Flavivirus.
NC_007666	Aedes pseudoscutellaris reovirus	Viruses; dsRNA viruses; Reoviridae; Spinareovirinae; Dinovernavirus.
NC_001467	African cassava mosaic virus	Viruses; ssDNA viruses; Geminiviridae; Begomovirus.
NC_004763	African green monkey polyomavirus	Viruses; dsDNA viruses, no RNA stage; Polyomaviridae; Polyomavirus.
NC_010820	African green monkey simian foamy virus	Viruses; Retro-transcribing viruses; Retroviridae; Spumaretrovirinae; Spumavirus.
NC_005996	African horsesickness virus	Viruses; dsRNA viruses; Reoviridae; Sedoreovirinae; Orbivirus.
NC_012519	African oil palm ringspot virus	Viruses; ssRNA positive-strand viruses, no DNA stage; Tymovirales; Betaflexiviridae; unassigned Betaflexiviridae.
NC_001659	African swine fever virus	Viruses; dsDNA viruses, no RNA stage; Asfarviridae; Asfivirus.
NC_003434	Ageratum enation virus	Viruses; ssDNA viruses; Geminiviridae; Begomovirus.
NC_012557	Ageratum leaf curl Cameroon betasatellite	Viruses; Satellites; Satellite Nucleic Acids; Single stranded DNA satellites; Begomovirus-associated DNA beta-like sequences.
NC_005046	Ageratum leaf curl disease associated satellite DNA beta	Viruses; Satellites; Satellite Nucleic Acids; Single stranded DNA satellites; Begomovirus-associated DNA beta-like sequences.
NC_006384	Ageratum leaf curl virus	Viruses;ssDNA viruses; Geminiviridae; Begomovirus; unclassified Begomoviru
NC_011762	Ageratum yellow leaf curl beta	Viruses;Satellites; Satellite Nucleic Acids; Single stranded DNA satellites; Betasatellites
NC_003403	Ageratum yellow vein betasatellite	Viruses; Satellites; Satellite Nucleic Acids; Single stranded DNA satellites; Begomovirus-associated DNA beta-like sequences.
NC_004090	Ageratum yellow vein China virus	Viruses; ssDNA viruses; Geminiviridae; Begomovirus.
NC_007067	Ageratum yellow vein China virus-associated DNA beta	Viruses; Satellites; Satellite Nucleic Acids; Single stranded DNA satellites; Begomovirus-associated DNA beta-like sequences.
NC_010812	Ageratum yellow vein Hualian virus	Viruses; ssDNA viruses; Geminiviridae; Begomovirus; unclassified Begomovirus.
NC_002981	Ageratum yellow vein Sri Lanka virus	Viruses; ssDNA viruses; Geminiviridae; Begomovirus.
NC_004627	Ageratum yellow vein Taiwan virus	Viruses; ssDNA viruses; Geminiviridae; Begomovirus.
NC_004626	Ageratum yellow vein virus	Viruses; ssDNA viruses; Geminiviridae; Begomovirus.
NC_003414	Ageratum yellow vein virus-associated DNA 1	Viruses; Satellites; unclassified Satellites; Begomovirus-associated alphasatellites.
NC_005903	Agropyron mosaic virus	Viruses; ssRNA positive-strand viruses, no DNA stage; Potyviridae; Rymovirus.
NC_011345	Agrotis ipsilon multiple nucleopolyhedrovirus	Viruses; dsDNA viruses, no RNA stage; Baculoviridae; Alphabaculovirus.
NC_005839	Agrotis segetum granulovirus	Viruses; dsDNA viruses, no RNA stage; Baculoviridae; Betabaculovirus; unclassified Betabaculovirus.
NC_007921	Agrotis segetum nucleopolyhedrovirus	Viruses; dsDNA viruses, no RNA stage; Baculoviridae; Alphabaculovirus.
NC_001918	Aichi virus	Viruses; ssRNA positive-strand viruses, no DNA stage; Picornavirales; Picornaviridae; Kobuvirus.
NC_009894	Akabane virus	Viruses; ssRNA negative-strand viruses; Bunyaviridae; Orthobunyavirus.
NC_002531	Alcelaphine herpesvirus 1	Viruses; dsDNA viruses, no RNA stage; Herpesvirales; Herpesviridae; Gammaherpesvirinae; Macavirus.
NC_001662	Aleutian mink disease virus	Viruses; ssDNA viruses; Parvoviridae; Parvovirinae; Amdovirus.
NC_001495	Alfalfa mosaic virus	Viruses; ssRNA positive-strand viruses, no DNA stage; Bromoviridae; Alfamovirus.
NC_010736	Algerian watermelon mosaic virus	Viruses; ssRNA positive-strand viruses, no DNA stage; Potyviridae; Potyvirus.
NC_004355	Alkhurma hemorrhagic fever virus	Viruses; ssRNA positive-strand viruses, no DNA stage; Flaviviridae; Flavivirus; tick-borne encephalitis virus group.
NC_010947	Allamanda leaf curl virus	Viruses; ssDNA viruses; Geminiviridae; Begomovirus; unclassified Begomovirus.
NC_012211	Allium virus X	Viruses; ssRNA positive-strand viruses, no DNA stage; Tymovirales; Alphaflexiviridae; Potexvirus; unclassified Potexvirus.
NC_010249	Allpahuayo virus	Viruses; ssRNA negative-strand viruses; Arenaviridae; Arenavirus; New world arenaviruses.
NC_007408	Alstroemeria virus x	Viruses; ssRNA positive-strand viruses, no DNA stage; Tymovirales; Alphaflexiviridae; Potexvirus; unclassified Potexvirus.
NC_007731	Alternanthera mosaic virus	Viruses; ssRNA positive-strand viruses, no DNA stage; Tymovirales; Alphaflexiviridae; Potexvirus.
NC_007211	Alternanthera yellow vein virus	Viruses; ssDNA viruses; Geminiviridae; Begomovirus; unclassified Begomovirus.
NC_009562	Alternanthera yellow vein virus satellite DNA beta	Viruses; Satellites; Satellite Nucleic Acids; Single stranded DNA satellites; Begomovirus-associated DNA beta-like sequences.
NC_010984	Alternaria alternata dsRNA mycovirus	Viruses; dsRNA viruses; Totiviridae.
NC_010247	Amapari virus	Viruses; ssRNA negative-strand viruses; Arenaviridae; Arenavirus; New world arenaviruses.
NC_009944	Amasya cherry disease associated chrysovirus	Viruses; dsRNA viruses; Chrysoviridae; Chrysovirus.
NC_006440	Amasya cherry disease-associated mycovirus	Viruses; dsRNA viruses; Totiviridae.
NC_005832	Ambystoma tigrinum virus	Viruses; dsDNA viruses, no RNA stage; Iridoviridae; Ranavirus.
NC_010584	American grass carp reovirus	Viruses; dsRNA viruses; Reoviridae; Spinareovirinae; Aquareovirus; unclassified Aquareovirus.
NC_003451	American plum line pattern virus	Viruses; ssRNA positive-strand viruses, no DNA stage; Bromoviridae; Ilarvirus.
NC_002520	Amsacta moorei entomopoxvirus 'L'	Viruses; dsDNA viruses, no RNA stage; Poxviridae; Entomopoxvirinae; Betaentomopoxvirus.
NC_011559	Anagyris vein yellowing virus	Viruses; ssRNA positive-strand viruses, no DNA stage; Tymovirales; Tymoviridae; Tymovirus.
NC_003466	Andes virus	Viruses; ssRNA negative-strand viruses; Bunyaviridae; Hantavirus.
NC_007733	Angelonia flower break virus	Viruses; ssRNA positive-strand viruses, no DNA stage; Tombusviridae; Carmovirus.
NC_013668	Anguillid herpesvirus 1	Viruses; dsDNA viruses, no RNA stage; Herpesvirales; Alloherpesviridae; unclassified Alloherpesviridae.
NC_011317	Anopheles gambiae densonucleosis virus	Viruses; ssDNA viruses; Parvoviridae; Densovirinae; Brevidensovirus; unclassified Brevidensovirus.
NC_008035	Antheraea pernyi nucleopolyhedrovirus	Viruses; dsDNA viruses, no RNA stage; Baculoviridae; Alphabaculovirus.
NC_008520	Anticarsia gemmatalis nucleopolyhedrovirus	Viruses; dsDNA viruses, no RNA stage; Baculoviridae; Alphabaculovirus.
NC_004365	Aphid lethal paralysis virus	Viruses; ssRNA positive-strand viruses, no DNA stage; Picornavirales; Dicistroviridae; Cripavirus.
NC_003676	Apoi virus	Viruses; ssRNA positive-strand viruses, no DNA stage; Flaviviridae; Flavivirus; Rio Bravo virus group.
NC_001409	Apple chlorotic leaf spot virus	Viruses; ssRNA positive-strand viruses, no DNA stage; Tymovirales; Betaflexiviridae; Trichovirus.
NC_003787	Apple latent spherical virus	Viruses; ssRNA positive-strand viruses, no DNA stage; Picornavirales; Secoviridae; Cheravirus.
NC_003464	Apple mosaic virus	Viruses; ssRNA positive-strand viruses, no DNA stage; Bromoviridae; Ilarvirus.
NC_001749	Apple stem grooving virus	Viruses; ssRNA positive-strand viruses, no DNA stage; Tymovirales; Betaflexiviridae; Capillovirus.
NC_003462	Apple stem pitting virus	Viruses; ssRNA positive-strand viruses, no DNA stage; Tymovirales; Betaflexiviridae; Foveavirus.
NC_006946	Apricot pseudo-chlorotic leaf spot virus	Viruses; ssRNA positive-strand viruses, no DNA stage; Tymovirales; Betaflexiviridae; Trichovirus; unclassified Trichovirus.
NC_007582	Aquareovirus A	Viruses; dsRNA viruses; Reoviridae; Spinareovirinae; Aquareovirus.
NC_005166	Aquareovirus C	Viruses; dsRNA viruses; Reoviridae; Spinareovirinae; Aquareovirus.
NC_006056	Arabis mosaic virus	Viruses; ssRNA positive-strand viruses, no DNA stage; Picornavirales; Secoviridae; Comovirinae; Nepovirus; Subgroup A.
NC_003523	Arabis mosaic virus large satellite RNA	Viruses; Satellites; Satellite Nucleic Acids; Single stranded RNA satellites; Large single stranded RNA satellites.
NC_001546	Arabis mosaic virus small satellite RNA	Viruses; Satellites; Satellite Nucleic Acids; Single stranded RNA satellites; Circular single stranded RNA satellites.
NC_008695	Archaeal BJ1 virus	Viruses; dsDNA viruses, no RNA stage; Caudovirales; Siphoviridae.
NC_009026	Aroa virus	Viruses; ssRNA positive-strand viruses, no DNA stage; Flaviviridae; Flavivirus.
NC_001339	Artichoke mottled crinkle virus	Viruses; ssRNA positive-strand viruses, no DNA stage; Tombusviridae; Tombusvirus.
NC_011807	Asparagus virus 2	Viruses; ssRNA positive-strand viruses, no DNA stage; Bromoviridae; Ilarvirus.
NC_010416	Asparagus virus 3	Viruses; ssRNA positive-strand viruses, no DNA stage; Tymovirales; Alphaflexiviridae; Potexvirus; unclassified Potexvirus.
NC_011400	Astrovirus MLB1	Viruses; ssRNA positive-strand viruses, no DNA stage; Astroviridae; unclassified Astroviridae.
NC_013060	Astrovirus VA1	Viruses; ssRNA positive-strand viruses, no DNA stage; Astroviridae; unclassified Astroviridae.
NC_001987	Ateline herpesvirus 3	Viruses; dsDNA viruses, no RNA stage; Herpesvirales; Herpesviridae; Gammaherpesvirinae; Rhadinovirus.
NC_003470	Atkinsonella hypoxylon virus	Viruses; dsRNA viruses; Partitiviridae; Partitivirus.
NC_007654	Atlantic salmon swim bladder sarcoma virus	Viruses; Retro-transcribing viruses; Retroviridae.
NC_003900	Aura virus	Viruses; ssRNA positive-strand viruses, no DNA stage; Togaviridae; Alphavirus.
NC_007522	Aurantiochytrium single-stranded RNA virus	Viruses; ssRNA positive-strand viruses, no DNA stage; Picornavirales; Labyrnaviridae; Labyrnavirirus.
NC_003243	Australian bat lyssavirus	Viruses; ssRNA negative-strand viruses; Mononegavirales; Rhabdoviridae; Lyssavirus.
NC_001623	Autographa californica nucleopolyhedrovirus	Viruses; dsDNA viruses, no RNA stage; Baculoviridae; Alphabaculovirus.
NC_004828	Avian adeno-associated virus ATCC VR-865	Viruses; ssDNA viruses; Parvoviridae; Parvovirinae; Dependovirus; unclassified Dependovirus.
NC_006263	Avian adeno-associated virus strain DA-1	Viruses; ssDNA viruses; Parvoviridae; Parvovirinae; Dependovirus.
NC_001402	Avian carcinoma virus	Viruses; Retro-transcribing viruses; Retroviridae; Orthoretrovirinae; Alpharetrovirus; unclassified Alpharetrovirus.
NC_003990	Avian encephalomyelitis virus	Viruses; ssRNA positive-strand viruses, no DNA stage; Picornavirales; Picornaviridae; Tremovirus.
NC_005947	Avian endogenous retrovirus EAV-HP	Viruses; Retro-transcribing viruses; Retroviridae.
NC_001408	Avian leukosis virus	Viruses; Retro-transcribing viruses; Retroviridae; Orthoretrovirinae; Alpharetrovirus.
NC_007652	Avian metapneumovirus	Viruses; ssRNA negative-strand viruses; Mononegavirales; Paramyxoviridae; Pneumovirinae; Metapneumovirus.
NC_001866	Avian myelocytomatosis virus	Viruses; Retro-transcribing viruses; Retroviridae; Orthoretrovirinae; Alpharetrovirus; unclassified Alpharetrovirus.
NC_003043	Avian paramyxovirus 6	Viruses; ssRNA negative-strand viruses; Mononegavirales; Paramyxoviridae; Paramyxovirinae; Avulavirus.
NC_006553	Avian sapelovirus	Viruses; ssRNA positive-strand viruses, no DNA stage; Picornavirales; Picornaviridae; Sapelovirus.
NC_009737	Bacillus virus 1	Viruses; dsDNA viruses, no RNA stage; Caudovirales.
NC_012534	Bagaza virus	Viruses; ssRNA positive-strand viruses, no DNA stage; Flaviviridae; Flavivirus; Ntaya virus group.
NC_001642	Bamboo mosaic virus	Viruses; ssRNA positive-strand viruses, no DNA stage; Tymovirales; Alphaflexiviridae; Potexvirus.
NC_003497	Bamboo mosaic virus satellite RNA	Viruses; Satellites; Satellite Nucleic Acids; Single stranded RNA satellites; Large single stranded RNA satellites.
NC_009745	Banana bract mosaic virus	Viruses; ssRNA positive-strand viruses, no DNA stage; Potyviridae; Potyvirus.
NC_003473	Banana bunchy top virus	Viruses; ssDNA viruses; Nanoviridae; Babuvirus.
NC_002729	Banana mild mosaic virus	Viruses; ssRNA positive-strand viruses, no DNA stage; Tymovirales; Betaflexiviridae; unassigned Betaflexiviridae.
NC_007002	Banana streak GF virus	Viruses; Retro-transcribing viruses; Caulimoviridae; Badnavirus.
NC_006955	Banana streak Mys virus	Viruses; Retro-transcribing viruses; Caulimoviridae; Badnavirus.
NC_003381	Banana streak OL virus	Viruses; Retro-transcribing viruses; Caulimoviridae; Badnavirus.
NC_008018	Banana streak virus	Viruses; Retro-transcribing viruses; Caulimoviridae; Badnavirus.
NC_007003	Banana streak virus strain Acuminata Vietnam	Viruses; Retro-transcribing viruses; Caulimoviridae; Badnavirus.
NC_010107	Bandicoot papillomatosis carcinomatosis virus type 1	Viruses; dsDNA viruses, no RNA stage; Papillomaviridae; unclassified Papillomaviridae.
NC_010817	Bandicoot papillomatosis carcinomatosis virus type 2	Viruses; dsDNA viruses, no RNA stage; Papillomaviridae; unclassified Papillomaviridae.
NC_004211	Banna virus	Viruses; dsRNA viruses; Reoviridae; Sedoreovirinae; Seadornavirus.
NC_004198	Banna virus strain JKT-6423	Viruses; dsRNA viruses; Reoviridae; Sedoreovirinae; Seadornavirus.
NC_013458	Barfin flounder nervous necrosis virus	Viruses; ssRNA positive-strand viruses, no DNA stage; Nodaviridae; Betanodavirus.
NC_011063	Barfin flounder virus BF93Hok	Viruses; ssRNA positive-strand viruses, no DNA stage; Nodaviridae; Betanodavirus.
NC_010798	Barley dwarf virus	Viruses; ssDNA viruses; Geminiviridae; Mastrevirus; unclassified Mastrevirus.
NC_003482	Barley mild mosaic virus	Viruses; ssRNA positive-strand viruses, no DNA stage; Potyviridae; Bymovirus.
NC_003469	Barley stripe mosaic virus	Viruses; ssRNA positive-strand viruses, no DNA stage; Virgaviridae; Hordeivirus.
NC_004666	Barley yellow dwarf virus-GAV	Viruses; ssRNA positive-strand viruses, no DNA stage; Luteoviridae; Luteovirus; unclassified Luteovirus.
NC_003680	Barley yellow dwarf virus-MAV	Viruses; ssRNA positive-strand viruses, no DNA stage; Luteoviridae; Luteovirus.
NC_002160	Barley yellow dwarf virus-PAS	Viruses; ssRNA positive-strand viruses, no DNA stage; Luteoviridae; Luteovirus.
NC_004750	Barley yellow dwarf virus-PAV	Viruses; ssRNA positive-strand viruses, no DNA stage; Luteoviridae; Luteovirus.
NC_002990	Barley yellow mosaic virus	Viruses; ssRNA positive-strand viruses, no DNA stage; Potyviridae; Bymovirus.
NC_001786	Barmah Forest virus	Viruses; ssRNA positive-strand viruses, no DNA stage; Togaviridae; Alphavirus.
NC_009741	Basella rugose mosaic virus	Viruses; ssRNA positive-strand viruses, no DNA stage; Potyviridae; Potyvirus; unclassified Potyvirus.
NC_008315	Bat coronavirus (BtCoV/133/2005)	Viruses; ssRNA positive-strand viruses, no DNA stage; Nidovirales; Coronaviridae; Coronavirinae; Betacoronavirus; Coronavirus group 2c.
NC_010437	Bat coronavirus 1A	Viruses; ssRNA positive-strand viruses, no DNA stage; Nidovirales; Coronaviridae; Coronavirinae; Alphacoronavirus; Coronavirus group 1b.
NC_010436	Bat coronavirus 1B	Viruses; ssRNA positive-strand viruses, no DNA stage; Nidovirales; Coronaviridae; Coronavirinae; Alphacoronavirus; Coronavirus group 1b.
NC_009694	Bat coronavirus HKU3	Viruses; ssRNA positive-strand viruses, no DNA stage; Nidovirales; Coronaviridae; Coronavirinae; Betacoronavirus; Coronavirus group 2b; unclassified Coronavirus group 2b.
NC_009695	Bat SARS CoV Rf1/2004	Viruses; ssRNA positive-strand viruses, no DNA stage; Nidovirales; Coronaviridae; Coronavirinae; Betacoronavirus; Coronavirus group 2b; unclassified Coronavirus group 2b.
NC_009696	Bat SARS CoV Rm1/2004	Viruses; ssRNA positive-strand viruses, no DNA stage; Nidovirales; Coronaviridae; Coronavirinae; Betacoronavirus; Coronavirus group 2b; unclassified Coronavirus group 2b.
NC_009693	Bat SARS CoV Rp3/2004	Viruses; ssRNA positive-strand viruses, no DNA stage; Nidovirales; Coronaviridae; Coronavirinae; Betacoronavirus; Coronavirus group 2b; unclassified Coronavirus group 2b.
NC_001944	Beak and feather disease virus	Viruses; ssDNA viruses; Circoviridae; Circovirus.
NC_003504	Bean calico mosaic virus	Viruses; ssDNA viruses; Geminiviridae; Begomovirus.
NC_004047	Bean common mosaic necrosis virus	Viruses; ssRNA positive-strand viruses, no DNA stage; Potyviridae; Potyvirus.
NC_003397	Bean common mosaic virus	Viruses; ssRNA positive-strand viruses, no DNA stage; Potyviridae; Potyvirus.
NC_001930	Bean dwarf mosaic virus	Viruses; ssDNA viruses; Geminiviridae; Begomovirus.
NC_004042	Bean golden mosaic virus	Viruses; ssDNA viruses; Geminiviridae; Begomovirus.
NC_001438	Bean golden yellow mosaic virus	Viruses; ssDNA viruses; Geminiviridae; Begomovirus.
NC_003369	Bean leafroll virus	Viruses; ssRNA positive-strand viruses, no DNA stage; Luteoviridae; Luteovirus.
NC_003495	Bean pod mottle virus	Viruses; ssRNA positive-strand viruses, no DNA stage; Picornavirales; Secoviridae; Comovirinae; Comovirus.
NC_010560	Bean yellow disorder virus	Viruses; ssRNA positive-strand viruses, no DNA stage; Closteroviridae; Crinivirus.
NC_003493	Bean yellow dwarf virus	Viruses; ssDNA viruses; Geminiviridae; Mastrevirus.
NC_003492	Bean yellow mosaic virus	Viruses; ssRNA positive-strand viruses, no DNA stage; Potyviridae; Potyvirus.
NC_010255	Bear Canyon virus	Viruses; ssRNA negative-strand viruses; Arenaviridae; Arenavirus; New world arenaviruses.
NC_004452	Beet black scorch virus	Viruses; ssRNA positive-strand viruses, no DNA stage; Tombusviridae; Necrovirus.
NC_006460	Beet black scorch virus satellite RNA	Viruses; Satellites; Satellite Nucleic Acids; Single stranded RNA satellites; unclassified Single stranded RNA satellites.
NC_002766	Beet chlorosis virus	Viruses; ssRNA positive-strand viruses, no DNA stage; Luteoviridae; Polerovirus.
NC_011556	Beet cryptic virus 1	Viruses; dsRNA viruses; Partitiviridae; Alphacryptovirus.
NC_010417	Beet curly top Iran virus	Viruses; ssDNA viruses; Geminiviridae; Curtovirus.
NC_001412	Beet curly top virus	Viruses; ssDNA viruses; Geminiviridae; Curtovirus.
NC_004753	Beet mild curly top virus	Viruses; ssDNA viruses; Geminiviridae; Curtovirus.
NC_003491	Beet mild yellowing virus	Viruses; ssRNA positive-strand viruses, no DNA stage; Luteoviridae; Polerovirus.
NC_005304	Beet mosaic virus	Viruses; ssRNA positive-strand viruses, no DNA stage; Potyviridae; Potyvirus.
NC_003513	Beet necrotic yellow vein virus	Viruses; ssRNA positive-strand viruses, no DNA stage; Benyvirus.
NC_005209	Beet pseudo-yellows virus	Viruses; ssRNA positive-strand viruses, no DNA stage; Closteroviridae; Crinivirus.
NC_003693	Beet ringspot virus	Viruses; ssRNA positive-strand viruses, no DNA stage; Picornavirales; Secoviridae; Comovirinae; Nepovirus; Subgroup B.
NC_004754	Beet severe curly top virus	Viruses; ssDNA viruses; Geminiviridae; Curtovirus.
NC_003503	Beet soil-borne mosaic virus	Viruses; ssRNA positive-strand viruses, no DNA stage; Benyvirus.
NC_003518	Beet soil-borne virus	Viruses; ssRNA positive-strand viruses, no DNA stage; Virgaviridae; Pomovirus.
NC_003510	Beet virus Q	Viruses; ssRNA positive-strand viruses, no DNA stage; Virgaviridae; Pomovirus.
NC_004045	Beet western yellows ST9 associated virus	Viruses; ssRNA positive-strand viruses, no DNA stage.
NC_004756	Beet western yellows virus	Viruses; ssRNA positive-strand viruses, no DNA stage; Luteoviridae; Polerovirus.
NC_001598	Beet yellows virus	Viruses; ssRNA positive-strand viruses, no DNA stage; Closteroviridae; Closterovirus.
NC_006956	Begomovirus-associated DNA-II	Viruses; Satellites; Satellite Nucleic Acids; Single stranded DNA satellites; unclassified Single stranded DNA satellites.
NC_006957	Begomovirus-associated DNA-III	Viruses; Satellites; Satellite Nucleic Acids; Single stranded DNA satellites; unclassified Single stranded DNA satellites.
NC_007803	Beilong virus	Viruses; ssRNA negative-strand viruses; Mononegavirales; Paramyxoviridae; Paramyxovirinae.
NC_009642	Bell pepper mottle tobamovirus	Viruses; ssRNA positive-strand viruses, no DNA stage; Virgaviridae; Tobamovirus; unclassified Tobamovirus.
NC_010646	Beluga Whale coronavirus SW1	Viruses; ssRNA positive-strand viruses, no DNA stage; Nidovirales; Coronaviridae; Coronavirinae; Gammacoronavirus.
NC_014143	Bettongia penicillata papillomavirus 1	Viruses; dsDNA viruses, no RNA stage; Papillomaviridae; unclassified Papillomaviridae.
NC_003405	Bhendi yellow vein betasatellite	Viruses; Satellites; Satellite Nucleic Acids; Single stranded DNA satellites; Begomovirus-associated DNA beta-like sequences.
NC_012041	Bhendi yellow vein Bhubhaneswar virus	Viruses; ssDNA viruses; Geminiviridae; Begomovirus; unclassified Begomovirus.
NC_011919	Bhendi yellow vein Delhi virus	Viruses;ssDNA viruses; Geminiviridae; Begomovirus; unclassified Begomovirus
NC_003418	Bhendi yellow vein mosaic virus	Viruses; ssDNA viruses; Geminiviridae; Begomovirus.
NC_007655	Bitter gourd leaf curl disease-associated DNA beta	Viruses; Satellites; Satellite Nucleic Acids; Single stranded DNA satellites; Begomovirus-associated DNA beta-like sequences.
NC_001538	BK polyomavirus	Viruses; dsDNA viruses, no RNA stage; Polyomaviridae; Polyomavirus.
NC_001411	Black beetle virus	Viruses; ssRNA positive-strand viruses, no DNA stage; Nodaviridae; Alphanodavirus.
NC_003784	Black queen cell virus	Viruses; ssRNA positive-strand viruses, no DNA stage; Picornavirales; Dicistroviridae; Cripavirus.
NC_008182	Black raspberry necrosis virus	Viruses; ssRNA positive-strand viruses, no DNA stage; Picornavirales; Secoviridae; unassigned Secoviridae.
NC_009890	Black raspberry virus F	Viruses; dsRNA viruses; Totiviridae; Totivirus.
NC_011553	Blackberry chlorotic ringspot virus	Viruses; ssRNA positive-strand viruses, no DNA stage; Bromoviridae; Ilarvirus; unclassified Ilarvirus subgroup 1.
NC_008558	Blackberry virus Y	Viruses; ssRNA positive-strand viruses, no DNA stage; Potyviridae; Brambyvirus.
NC_006962	Blackberry yellow vein-associated virus	Viruses; ssRNA positive-strand viruses, no DNA stage; Closteroviridae; Crinivirus.
NC_003502	Blackcurrant reversion virus	Viruses; ssRNA positive-strand viruses, no DNA stage; Picornavirales; Secoviridae; Comovirinae; Nepovirus; Subgroup C.
NC_003872	Blackcurrant reversion virus satellite RNA	Viruses; Satellites; Satellite Nucleic Acids; Single stranded RNA satellites; unclassified Single stranded RNA satellites.
NC_010837	Blainvillea yellow spot virus	Viruses; ssDNA viruses; Geminiviridae; Begomovirus; unclassified Begomovirus.
NC_005041	Blattella germanica densovirus	Viruses; ssDNA viruses; Parvoviridae; Densovirinae; Densovirus.
NC_005982	Blotched snakehead virus	Viruses; dsRNA viruses; Birnaviridae; Blosnavirus.
NC_003138	Blueberry red ringspot virus	Viruses; Retro-transcribing viruses; Caulimoviridae; Soymovirus.
NC_003499	Blueberry scorch virus	Viruses; ssRNA positive-strand viruses, no DNA stage; Tymovirales; Betaflexiviridae; Carlavirus.
NC_006007	Bluetongue virus	Viruses; dsRNA viruses; Reoviridae; Sedoreovirinae; Orbivirus.
NC_012672	Bombyx mandarina nucleopolyhedrovirus	Viruses; dsDNA viruses, no RNA stage; Baculoviridae; Alphabaculovirus.
NC_006630	Bombyx mori cypovirus 1 satellite RNA	Viruses; Satellites; Satellite Nucleic Acids; Double-stranded RNA satellites; unclassified Double-stranded satellite RNAs.
NC_004287	Bombyx mori densovirus 5	Viruses; ssDNA viruses; Parvoviridae; Densovirinae; Iteravirus.
NC_001962	Bombyx mori NPV	Viruses; dsDNA viruses, no RNA stage; Baculoviridae; Alphabaculovirus.
NC_004142	Boolarra virus	Viruses; ssRNA positive-strand viruses, no DNA stage; Nodaviridae; Alphanodavirus.
NC_003679	Border disease virus	Viruses; ssRNA positive-strand viruses, no DNA stage; Flaviviridae; Pestivirus.
NC_001607	Borna disease virus	Viruses; ssRNA negative-strand viruses; Mononegavirales; Bornaviridae; Bornavirus.
NC_010349	Botryotinia fuckeliana partitivirus 1	Viruses; dsRNA viruses; Partitiviridae; Partitivirus; unclassified Partitivirus.
NC_009224	Botryotinia fuckeliana totivirus 1	Viruses; dsRNA viruses; Totiviridae; Totivirus.
NC_011372	Botrytis cinerea debilitation-related virus	Viruses; ssRNA positive-strand viruses, no DNA stage; Narnaviridae; Mitovirus; unclassified Mitovirus.
NC_002604	Botrytis virus F	Viruses; ssRNA positive-strand viruses, no DNA stage; Tymovirales; Gammaflexiviridae; Mycoflexivirus.
NC_005132	Botrytis virus X	Viruses; ssRNA positive-strand viruses, no DNA stage; Tymovirales; Alphaflexiviridae; Botrexvirus.
NC_011592	Bougainvillea spectabilis chlorotic vein-banding virus	Viruses; Retro-transcribing viruses; Caulimoviridae; Badnavirus.
NC_005889	Bovine adeno-associated virus	Viruses; ssDNA viruses; Parvoviridae; Parvovirinae; Dependovirus.
NC_006324	Bovine adenovirus A	Viruses; dsDNA viruses, no RNA stage; Adenoviridae; Mastadenovirus.
NC_001876	Bovine adenovirus B	Viruses; dsDNA viruses, no RNA stage; Adenoviridae; Mastadenovirus.
NC_002685	Bovine adenovirus D	Viruses; dsDNA viruses, no RNA stage; Adenoviridae; Atadenovirus.
NC_003045	Bovine coronavirus	Viruses; ssRNA positive-strand viruses, no DNA stage; Nidovirales; Coronaviridae; Coronavirinae; Betacoronavirus.
NC_001859	Bovine enterovirus	Viruses; ssRNA positive-strand viruses, no DNA stage; Picornavirales; Picornaviridae; Enterovirus.
NC_002526	Bovine ephemeral fever virus	Viruses; ssRNA negative-strand viruses; Mononegavirales; Rhabdoviridae; Dimarhabdovirus supergroup; Ephemerovirus.
NC_001831	Bovine foamy virus	Viruses; Retro-transcribing viruses; Retroviridae; Spumaretrovirinae; Spumavirus.
NC_001847	Bovine herpesvirus 1	Viruses; dsDNA viruses, no RNA stage; Herpesvirales; Herpesviridae; Alphaherpesvirinae; Varicellovirus.
NC_002665	Bovine herpesvirus 4	Viruses; dsDNA viruses, no RNA stage; Herpesvirales; Herpesviridae; Gammaherpesvirinae; Rhadinovirus.
NC_005261	Bovine herpesvirus 5	Viruses; dsDNA viruses, no RNA stage; Herpesvirales; Herpesviridae; Alphaherpesvirinae; Varicellovirus.
NC_001413	Bovine immunodeficiency virus	Viruses; Retro-transcribing viruses; Retroviridae; Orthoretrovirinae; Lentivirus; Bovine lentivirus group.
NC_004421	Bovine kobuvirus	Viruses; ssRNA positive-strand viruses, no DNA stage; Picornavirales; Picornaviridae; Kobuvirus.
NC_001414	Bovine leukemia virus	Viruses; Retro-transcribing viruses; Retroviridae; Orthoretrovirinae; Deltaretrovirus.
NC_001522	Bovine papillomavirus - 1	Viruses; dsDNA viruses, no RNA stage; Papillomaviridae; Deltapapillomavirus.
NC_010193	Bovine papillomavirus - 10	Viruses; dsDNA viruses, no RNA stage; Papillomaviridae; Xipapillomavirus.
NC_004197	Bovine papillomavirus - 3	Viruses; dsDNA viruses, no RNA stage; Papillomaviridae; Xipapillomavirus.
NC_004195	Bovine papillomavirus - 5	Viruses; dsDNA viruses, no RNA stage; Papillomaviridae; Epsilonpapillomavirus.
NC_010192	Bovine papillomavirus - 9	Viruses; dsDNA viruses, no RNA stage; Papillomaviridae; Xipapillomavirus.
NC_009752	Bovine papillomavirus 8	Viruses; dsDNA viruses, no RNA stage; Papillomaviridae; unclassified Papillomaviridae.
NC_005337	Bovine papular stomatitis virus	Viruses; dsDNA viruses, no RNA stage; Poxviridae; Chordopoxvirinae; Parapoxvirus.
NC_002161	Bovine parainfluenza virus 3	Viruses; ssRNA negative-strand viruses; Mononegavirales; Paramyxoviridae; Paramyxovirinae; Respirovirus.
NC_001540	Bovine parvovirus	Viruses; ssDNA viruses; Parvoviridae; Parvovirinae; Bocavirus.
NC_006259	Bovine parvovirus - 2	Viruses; ssDNA viruses; Parvoviridae; Parvovirinae; Dependovirus; unclassified Dependovirus.
NC_001442	Bovine polyomavirus	Viruses; dsDNA viruses, no RNA stage; Polyomaviridae; Polyomavirus.
NC_012948	Bovine respiratory coronavirus AH187	Viruses; ssRNA positive-strand viruses, no DNA stage; Nidovirales; Coronaviridae; Coronavirinae; unclassified coronaviruses.
NC_012949	Bovine respiratory coronavirus bovine/US/OH-440-TC/1996	Viruses; ssRNA positive-strand viruses, no DNA stage; Nidovirales; Coronaviridae; Coronavirinae; unclassified coronaviruses.
NC_001989	Bovine respiratory syncytial virus	Viruses; ssRNA negative-strand viruses; Mononegavirales; Paramyxoviridae; Pneumovirinae; Pneumovirus.
NC_010354	Bovine rhinitis B virus	Viruses; ssRNA positive-strand viruses, no DNA stage; Picornavirales; Picornaviridae; Aphthovirus.
NC_001461	Bovine viral diarrhea virus 1	Viruses; ssRNA positive-strand viruses, no DNA stage; Flaviviridae; Pestivirus.
NC_002032	Bovine viral diarrhea virus 2	Viruses; ssRNA positive-strand viruses, no DNA stage; Flaviviridae; Pestivirus.
NC_012812	Bovine viral diarrhea virus 3 Th/04_KhonKaen	Viruses; ssRNA positive-strand viruses, no DNA stage; Flaviviridae; Pestivirus.
NC_007447	Breda virus	Viruses; ssRNA positive-strand viruses, no DNA stage; Nidovirales; Coronaviridae; Torovirinae; Torovirus.
NC_009530	Brevicoryne brassicae picorna-like virus	Viruses; ssRNA positive-strand viruses, no DNA stage; Picornavirales; Iflaviridae; Iflavirus; unclassified Iflavirus.
NC_004006	Broad bean mottle virus	Viruses; ssRNA positive-strand viruses, no DNA stage; Bromoviridae; Bromovirus.
NC_004423	Broad bean necrosis virus	Viruses; ssRNA positive-strand viruses, no DNA stage; Virgaviridae; Pomovirus.
NC_005289	Broad bean wilt virus 1	Viruses; ssRNA positive-strand viruses, no DNA stage; Picornavirales; Secoviridae; Comovirinae; Fabavirus.
NC_003003	Broad bean wilt virus 2	Viruses; ssRNA positive-strand viruses, no DNA stage; Picornavirales; Secoviridae; Comovirinae; Fabavirus.
NC_002026	Brome mosaic virus	Viruses; ssRNA positive-strand viruses, no DNA stage; Bromoviridae; Bromovirus.
NC_003501	Brome streak mosaic virus	Viruses; ssRNA positive-strand viruses, no DNA stage; Potyviridae; Tritimovirus.
NC_014236	Broome virus	Viruses; dsRNA viruses; Reoviridae; Spinareovirinae; Orthoreovirus; unclassified Orthoreovirus.
NC_010944	Brugmansia mild mottle virus	Viruses; ssRNA positive-strand viruses, no DNA stage; Virgaviridae; Tobamovirus.
NC_004764	Budgerigar fledgling disease polyomavirus	Viruses; dsDNA viruses, no RNA stage; Polyomaviridae; Polyomavirus.
NC_001925	Bunyamwera virus	Viruses; ssRNA negative-strand viruses; Bunyaviridae; Orthobunyavirus.
NC_013527	Butterbur mosaic virus	Viruses; ssRNA positive-strand viruses, no DNA stage; Tymovirales; Betaflexiviridae; Carlavirus; unclassified Carlavirus.
NC_003866	Cabbage leaf curl virus	Viruses; ssDNA viruses; Geminiviridae; Begomovirus.
NC_001574	Cacao swollen shoot virus	Viruses; Retro-transcribing viruses; Caulimoviridae; Badnavirus.
NC_011803	Cactus mild mottle virus	Viruses; ssRNA positive-strand viruses, no DNA stage; Virgaviridae; Tobamovirus; unclassified Tobamovirus.
NC_002815	Cactus virus X	Viruses; ssRNA positive-strand viruses, no DNA stage; Tymovirales; Alphaflexiviridae; Potexvirus.
NC_013287	Calicivirus isolate Allston 2008/US	Viruses; ssRNA positive-strand viruses, no DNA stage; Caliciviridae.
NC_013286	Calicivirus isolate Allston 2009/US	Viruses; ssRNA positive-strand viruses, no DNA stage; Caliciviridae.
NC_006875	Calicivirus isolate TCG	Viruses; ssRNA positive-strand viruses, no DNA stage; Caliciviridae.
NC_012699	Calicivirus pig/AB90/CAN	Viruses; ssRNA positive-strand viruses, no DNA stage; Caliciviridae; St-Valerien swine virus.
NC_004064	Calicivirus strain NB	Viruses; ssRNA positive-strand viruses, no DNA stage; Caliciviridae; Nebovirus.
NC_012126	California sea lion anellovirus	Viruses; ssDNA viruses; Anelloviridae; unclassified Anelloviridae.
NC_013796	California sea lion polyomavirus 1	Viruses; dsDNA viruses, no RNA stage; Polyomaviridae; Polyomavirus; unclassified Polyomavirus.
NC_004367	Callitrichine herpesvirus 3	Viruses; dsDNA viruses, no RNA stage; Herpesvirales; Herpesviridae; Gammaherpesvirinae; Lymphocryptovirus.
NC_003391	Camelpox virus	Viruses; dsDNA viruses, no RNA stage; Poxviridae; Chordopoxvirinae; Orthopoxvirus.
NC_007985	Campoletis sonorensis ichnovirus	Viruses; dsDNA viruses, no RNA stage; Polydnaviridae; Ichnovirus.
NC_003410	Canary circovirus	Viruses; ssDNA viruses; Circoviridae; Circovirus.
NC_005309	Canarypox virus	Viruses; dsDNA viruses, no RNA stage; Poxviridae; Chordopoxvirinae; Avipoxvirus.
NC_001734	Canine adenovirus	Viruses; dsDNA viruses, no RNA stage; Adenoviridae; Mastadenovirus.
NC_004542	Canine calicivirus	Viruses; ssRNA positive-strand viruses, no DNA stage; Caliciviridae.
NC_001921	Canine distemper virus	Viruses; ssRNA negative-strand viruses; Mononegavirales; Paramyxoviridae; Paramyxovirinae; Morbillivirus.
NC_004442	Canine minute virus	Viruses; ssDNA viruses; Parvoviridae; Parvovirinae; Bocavirus.
NC_001619	Canine oral papillomavirus	Viruses; dsDNA viruses, no RNA stage; Papillomaviridae; Lambdapapillomavirus.
NC_006564	Canine papillomavirus 2	Viruses; dsDNA viruses, no RNA stage; Papillomaviridae; unclassified Papillomaviridae.
NC_008297	Canine papillomavirus 3	Viruses; dsDNA viruses, no RNA stage; Papillomaviridae; unclassified Papillomaviridae.
NC_010226	Canine papillomavirus 4	Viruses; dsDNA viruses, no RNA stage; Papillomaviridae; unclassified Papillomaviridae.
NC_013236	Canine papillomavirus 5	Viruses; dsDNA viruses, no RNA stage; Papillomaviridae; unclassified Papillomaviridae.
NC_013237	Canine papillomavirus 6	Viruses; dsDNA viruses, no RNA stage; Papillomaviridae; Lambdapapillomavirus.
NC_007612	Canine papillomavirus 7	Viruses; dsDNA viruses, no RNA stage; Papillomaviridae; unclassified Papillomaviridae.
NC_001539	Canine parvovirus	Viruses; ssDNA viruses; Parvoviridae; Parvovirinae; Parvovirus.
NC_013261	Canna Yellow Streak Virus	Viruses; ssRNA positive-strand viruses, no DNA stage; Potyviridae; Potyvirus.
NC_008032	Capra hircus papillomavirus type 1	Viruses; dsDNA viruses, no RNA stage; Papillomaviridae; unclassified Papillomaviridae.
NC_001463	Caprine arthritis encephalitis virus	Viruses; Retro-transcribing viruses; Retroviridae; Orthoretrovirinae; Lentivirus; Ovine/caprine lentivirus group.
NC_008301	Capsicum chlorosis virus	Viruses; ssRNA negative-strand viruses; Bunyaviridae; Tospovirus.
NC_001600	Cardamine chlorotic fleck virus	Viruses; ssRNA positive-strand viruses, no DNA stage; Tombusviridae; Carmovirus.
NC_010297	Cardiospermum yellow leaf curl virus satellite DNA beta	Viruses; Satellites; Satellite Nucleic Acids; Single stranded DNA satellites; Begomovirus-associated DNA beta-like sequences.
NC_011530	Caretta caretta papillomavirus 1	Viruses; dsDNA viruses, no RNA stage; Papillomaviridae; unclassified Papillomaviridae.
NC_003498	Carnation etched ring virus	Viruses; Retro-transcribing viruses; Caulimoviridae; Caulimovirus.
NC_003500	Carnation Italian ringspot virus	Viruses; ssRNA positive-strand viruses, no DNA stage; Tombusviridae; Tombusvirus.
NC_001265	Carnation mottle virus	Viruses; ssRNA positive-strand viruses, no DNA stage; Tombusviridae; Carmovirus.
NC_003530	Carnation ringspot virus	Viruses; ssRNA positive-strand viruses, no DNA stage; Tombusviridae; Dianthovirus.
NC_001726	Carrot mottle mimic virus	Viruses; ssRNA positive-strand viruses, no DNA stage; Umbravirus.
NC_003871	Carrot red leaf luteovirus associated RNA	Viruses; ssRNA positive-strand viruses, no DNA stage.
NC_006265	Carrot red leaf virus	Viruses; ssRNA positive-strand viruses, no DNA stage; Luteoviridae; Polerovirus.
NC_013007	Carrot yellow leaf virus	Viruses; ssRNA positive-strand viruses, no DNA stage; Closteroviridae; Closterovirus.
NC_004288	Casphalia extranea densovirus	Viruses; ssDNA viruses; Parvoviridae; Densovirinae; Iteravirus; unclassified Iteravirus.
NC_012698	Cassava brown streak virus	Viruses; ssRNA positive-strand viruses, no DNA stage; Potyviridae; Ipomovirus.
NC_001658	Cassava common mosaic virus	Viruses; ssRNA positive-strand viruses, no DNA stage; Tymovirales; Alphaflexiviridae; Potexvirus.
NC_001648	Cassava vein mosaic virus	Viruses; Retro-transcribing viruses; Caulimoviridae; Cavemovirus.
NC_013111	Cassava virus C	Viruses; ssRNA positive-strand viruses, no DNA stage; Ourmiavirus.
NC_006999	Cassia yellow blotch virus	Viruses; ssRNA positive-strand viruses, no DNA stage; Bromoviridae; Bromovirus.
NC_001497	Cauliflower mosaic virus	Viruses; Retro-transcribing viruses; Caulimoviridae; Caulimovirus.
NC_011587	Caviid herpesvirus 2	Viruses; dsDNA viruses, no RNA stage; Herpesvirales; Herpesviridae; Betaherpesvirinae.
NC_001564	Cell fusing agent virus	Viruses; ssRNA positive-strand viruses, no DNA stage; Flaviviridae; Flavivirus.
NC_010705	Ceratocystis polonica partitivirus	Viruses; dsRNA viruses; Partitiviridae; Partitivirus; unclassified Partitivirus.
NC_010754	Ceratocystis resinifera virus 1	Viruses; dsRNA viruses; Partitiviridae; Partitivirus.
NC_006560	Cercopithecine herpesvirus 2	Viruses; dsDNA viruses, no RNA stage; Herpesvirales; Herpesviridae; Alphaherpesvirinae; Simplexvirus.
NC_012783	Cercopithecine herpesvirus 5	Viruses; dsDNA viruses, no RNA stage; Herpesvirales; Herpesviridae; Betaherpesvirinae; Cytomegalovirus.
NC_002686	Cercopithecine herpesvirus 9	Viruses; dsDNA viruses, no RNA stage; Herpesvirales; Herpesviridae; Alphaherpesvirinae; Varicellovirus.
NC_002198	Cereal yellow dwarf virus - RPS	Viruses; ssRNA positive-strand viruses, no DNA stage; Luteoviridae; Polerovirus.
NC_004751	Cereal yellow dwarf virus - RPV	Viruses; ssRNA positive-strand viruses, no DNA stage; Luteoviridae; Polerovirus.
NC_003533	Cereal yellow dwarf virus-RPV satellite RNA	Viruses; Satellites; Satellite Nucleic Acids; Single stranded RNA satellites; Circular single stranded RNA satellites.
NC_004324	Cestrum yellow leaf curling virus	Viruses; Retro-transcribing viruses; Caulimoviridae; Caulimovirus.
NC_007193	Chaetoceros salsugineum DNA virus	Viruses; unassigned viruses; Bacillariodnavirus.
NC_012212	Chaetoceros socialis f. radians RNA virus	Viruses; ssRNA positive-strand viruses, no DNA stage; Picornavirales; Bacillariornaviridae; Bacillariornavirus.
NC_005883	Chalara elegans RNA Virus 1	Viruses; dsRNA viruses; Totiviridae; Victorivirus.
NC_010562	Chapare virus	Viruses; ssRNA negative-strand viruses; Arenaviridae; Arenavirus; New world arenaviruses.
NC_002588	Chayote mosaic virus	Viruses; ssRNA positive-strand viruses, no DNA stage; Tymovirales; Tymoviridae; Tymovirus.
NC_004618	Chayote yellow mosaic virus	Viruses; ssDNA viruses; Geminiviridae; Begomovirus; unclassified Begomovirus.
NC_011531	Chelonia mydas papillomavirus 1	Viruses; dsDNA viruses, no RNA stage; Papillomaviridae; unclassified Papillomaviridae.
NC_001946	Cherry green ring mottle virus	Viruses; ssRNA positive-strand viruses, no DNA stage; Tymovirales; Betaflexiviridae; unassigned Betaflexiviridae.
NC_002500	Cherry mottle leaf virus	Viruses; ssRNA positive-strand viruses, no DNA stage; Tymovirales; Betaflexiviridae; Trichovirus.
NC_002468	Cherry necrotic rusty mottle virus	Viruses; ssRNA positive-strand viruses, no DNA stage; Tymovirales; Betaflexiviridae; unassigned Betaflexiviridae.
NC_006271	Cherry rasp leaf virus	Viruses; ssRNA positive-strand viruses, no DNA stage; Picornavirales; Secoviridae; Cheravirus.
NC_003689	Cherry virus A	Viruses; ssRNA positive-strand viruses, no DNA stage; Tymovirales; Betaflexiviridae; Capillovirus.
NC_001427	Chicken anemia virus	Viruses; ssDNA viruses; Circoviridae; Gyrovirus.
NC_003790	Chicken astrovirus	Viruses; ssRNA positive-strand viruses, no DNA stage; Astroviridae; Avastrovirus.
NC_010289	Chickpea chlorotic dwarf Sudan virus	Viruses; ssDNA viruses; Geminiviridae; Mastrevirus; unclassified Mastrevirus.
NC_011058	Chickpea chlorotic dwarf virus	Viruses; ssDNA viruses; Geminiviridae; Mastrevirus; unclassified Mastrevirus.
NC_008249	Chickpea chlorotic stunt virus	Viruses; ssRNA positive-strand viruses, no DNA stage; Luteoviridae; Polerovirus.
NC_003778	Chicory yellow mottle virus large satellite RNA	Viruses; Satellites; Satellite Nucleic Acids; Single stranded RNA satellites; unclassified Single stranded RNA satellites.
NC_003971	Chicory yellow mottle virus satellite RNA	Viruses; Satellites; Satellite Nucleic Acids; Single stranded RNA satellites; unclassified Single stranded RNA satellites.
NC_004162	Chikungunya virus	Viruses; ssRNA positive-strand viruses, no DNA stage; Togaviridae; Alphavirus; SFV complex.
NC_005048	Chilli leaf curl betasatellite	Viruses; Satellites; Satellite Nucleic Acids; Single stranded DNA satellites; Begomovirus-associated DNA beta-like sequences.
NC_013103	Chilli leaf curl Multan alphasatellite	Viruses; Satellites; unclassified Satellites; Begomovirus-associated alphasatellites.
NC_004628	Chilli leaf curl virus	Viruses; ssDNA viruses; Geminiviridae; Begomovirus.
NC_005778	Chilli veinal mottle virus	Viruses; ssRNA positive-strand viruses, no DNA stage; Potyviridae; Potyvirus.
NC_014127	Chiltepin yellow mosaic virus	Viruses; ssRNA positive-strand viruses, no DNA stage; Tymovirales; Tymoviridae; Tymovirus; unclassified Tymovirus.
NC_002356	Chinese wheat mosaic virus	Viruses; ssRNA positive-strand viruses, no DNA stage; Virgaviridae; Furovirus.
NC_003830	Chino del tomate virus	Viruses; ssDNA viruses; Geminiviridae; Begomovirus.
NC_001466	Chloris striate mosaic virus	Viruses; ssDNA viruses; Geminiviridae; Mastrevirus.
NC_005137	Choristoneura fumiferana DEF MNPV	Viruses; dsDNA viruses, no RNA stage; Baculoviridae; Alphabaculovirus.
NC_004778	Choristoneura fumiferana MNPV	Viruses; dsDNA viruses, no RNA stage; Baculoviridae; Alphabaculovirus.
NC_008168	Choristoneura occidentalis granulovirus	Viruses; dsDNA viruses, no RNA stage; Baculoviridae; Betabaculovirus; unclassified Betabaculovirus.
NC_010711	Chronic bee paralysis virus	Viruses; ssRNA positive-strand viruses, no DNA stage.
NC_009087	Chrysanthemum virus B	Viruses; ssRNA positive-strand viruses, no DNA stage; Tymovirales; Betaflexiviridae; Carlavirus.
NC_007151	Chrysodeixis chalcites nucleopolyhedrovirus	Viruses; dsDNA viruses, no RNA stage; Baculoviridae; Alphabaculovirus.
NC_007586	Chum salmon reovirus CS	Viruses; dsRNA viruses; Reoviridae; Spinareovirinae; Aquareovirus.
NC_013020	Circovirus-like genome BBC-A	Viruses; ssDNA viruses; unclassified ssDNA viruses.
NC_013028	Circovirus-like genome CB-A	Viruses; ssDNA viruses; unclassified ssDNA viruses.
NC_013029	Circovirus-like genome CB-B	Viruses; ssDNA viruses; unclassified ssDNA viruses.
NC_013023	Circovirus-like genome RW-A	Viruses; ssDNA viruses; unclassified ssDNA viruses.
NC_013024	Circovirus-like genome RW-B	Viruses; ssDNA viruses; unclassified ssDNA viruses.
NC_013025	Circovirus-like genome RW-C	Viruses; ssDNA viruses; unclassified ssDNA viruses.
NC_013026	Circovirus-like genome RW-D	Viruses; ssDNA viruses; unclassified ssDNA viruses.
NC_013027	Circovirus-like genome RW-E	Viruses; ssDNA viruses; unclassified ssDNA viruses.
NC_013030	Circovirus-like genome SAR-A	Viruses; ssDNA viruses; unclassified ssDNA viruses.
NC_013018	Circovirus-like genome SAR-B	Viruses; ssDNA viruses; unclassified ssDNA viruses.
NC_003877	Citrus leaf blotch virus	Viruses; ssRNA positive-strand viruses, no DNA stage; Tymovirales; Betaflexiviridae; Citrivirus.
NC_003546	Citrus leaf rugose virus	Viruses; ssRNA positive-strand viruses, no DNA stage; Bromoviridae; Ilarvirus.
NC_008169	Citrus leprosis virus C	Viruses; ssRNA positive-strand viruses, no DNA stage.
NC_006314	Citrus psorosis virus	Viruses; ssRNA negative-strand viruses; Ophioviridae; Ophiovirus.
NC_006950	Citrus sudden death-associated virus	Viruses; ssRNA positive-strand viruses, no DNA stage; Tymovirales; Tymoviridae; Marafivirus.
NC_001661	Citrus tristeza virus	Viruses; ssRNA positive-strand viruses, no DNA stage; Closteroviridae; Closterovirus.
NC_009536	Citrus variegation virus	Viruses; ssRNA positive-strand viruses, no DNA stage; Bromoviridae; Ilarvirus.
NC_003382	Citrus yellow mosaic virus	Viruses; Retro-transcribing viruses; Caulimoviridae; Badnavirus.
NC_008293	Clanis bilineata nucleopolyhedrosis virus	Viruses; dsDNA viruses, no RNA stage; Baculoviridae; Alphabaculovirus.
NC_002657	Classical swine fever virus	Viruses; ssRNA positive-strand viruses, no DNA stage; Flaviviridae; Pestivirus.
NC_009451	Clerodendron yellow mosaic virus	Viruses; ssDNA viruses; Geminiviridae; Begomovirus; unclassified Begomovirus.
NC_011346	Clerodendrum golden mosaic China virus	Viruses; ssDNA viruses; Geminiviridae; Begomovirus; unclassified Begomovirus.
NC_010713	Clerodendrum golden mosaic virus	Viruses; ssDNA viruses; Geminiviridae; Begomovirus; unclassified Begomovirus.
NC_001753	Clover yellow mosaic virus	Viruses; ssRNA positive-strand viruses, no DNA stage; Tymovirales; Alphaflexiviridae; Potexvirus.
NC_003536	Clover yellow vein virus	Viruses; ssRNA positive-strand viruses, no DNA stage; Potyviridae; Potyvirus.
NC_011108	Cocksfoot mild mosaic virus	Viruses; ssRNA positive-strand viruses, no DNA stage; Sobemovirus.
NC_002618	Cocksfoot mottle virus	Viruses; ssRNA positive-strand viruses, no DNA stage; Sobemovirus.
NC_003742	Cocksfoot streak virus	Viruses; ssRNA positive-strand viruses, no DNA stage; Potyviridae; Potyvirus.
NC_001465	Coconut foliar decay virus	Viruses; ssDNA viruses; Nanoviridae; unassigned Nanoviridae.
NC_009764	Coleus vein necrosis virus	Viruses; ssRNA positive-strand viruses, no DNA stage; Tymovirales; Betaflexiviridae; Carlavirus.
NC_004180	Colorado tick fever virus	Viruses; dsRNA viruses; Reoviridae; Spinareovirinae; Coltivirus.
NC_002361	Columbid circovirus	Viruses; ssDNA viruses; Circoviridae; Circovirus; unclassified Circovirus.
NC_001343	Commelina yellow mottle virus	Viruses; Retro-transcribing viruses; Caulimoviridae; Badnavirus.
NC_001838	Common chimpanzee papillomavirus 1	Viruses; dsDNA viruses, no RNA stage; Papillomaviridae; unclassified Papillomaviridae; primate papillomaviruses; Common chimpanzee papillomavirus.
NC_007523	Coniothyrium minitans RNA virus	Viruses; dsRNA viruses; Totiviridae; Victorivirus.
NC_009644	Corchorus golden mosaic virus	Viruses; ssDNA viruses; Geminiviridae; Begomovirus; unclassified Begomovirus.
NC_008492	Corchorus yellow spot virus	Viruses; ssDNA viruses; Geminiviridae; Begomovirus; unclassified Begomovirus.
NC_006358	Corchorus yellow vein virus	Viruses;ssDNA viruses; Geminiviridae; Begomovirus; unclassified Begomovirus
NC_006633	Cotesia congregata bracovirus	Viruses; dsDNA viruses, no RNA stage; Polydnaviridae; Bracovirus.
NC_004580	Cotton leaf crumple virus	Viruses; ssDNA viruses; Geminiviridae; Begomovirus.
NC_004582	Cotton leaf curl Alabad virus	Viruses; ssDNA viruses; Geminiviridae; Begomovirus.
NC_007290	Cotton leaf curl Bangalore virus	Viruses; ssDNA viruses; Geminiviridae; Begomovirus; unclassified Begomovirus.
NC_007219	Cotton leaf curl Bangalore virus-associated DNA beta	Viruses; Satellites; Satellite Nucleic Acids; Single stranded DNA satellites; Begomovirus-associated DNA beta-like sequences.
NC_013803	Cotton leaf curl Burewala alphasatellite	Viruses; Satellites; unclassified Satellites; Begomovirus-associated alphasatellites.
NC_013802	Cotton leaf curl Burewala betasatellite	Viruses; Satellites; Satellite Nucleic Acids; Single stranded DNA satellites; Begomovirus-associated DNA beta-like sequences.
NC_012137	Cotton leaf curl Burewala virus	Viruses; ssDNA viruses; Geminiviridae; Begomovirus; unclassified Begomovirus.
NC_013593	Cotton leaf curl Gezira alphasatellite	Viruses; Satellites; unclassified Satellites; Begomovirus-associated alphasatellites.
NC_009740	Cotton leaf curl Gezira beta	Viruses; Satellites; Satellite Nucleic Acids; Single stranded DNA satellites; Begomovirus-associated DNA beta-like sequences.
NC_006935	Cotton leaf curl Gezira betasatellite	Viruses; Satellites; Satellite Nucleic Acids; Single stranded DNA satellites; Begomovirus-associated DNA beta-like sequences.
NC_002510	Cotton leaf curl Gezira virus	Viruses; ssDNA viruses; Geminiviridae; Begomovirus.
NC_004583	Cotton leaf curl Kokhran virus	Viruses; ssDNA viruses; Geminiviridae; Begomovirus.
NC_009535	Cotton leaf curl Multan betasatellite	Viruses; Satellites; Satellite Nucleic Acids; Single stranded DNA satellites; Begomovirus-associated DNA beta-like sequences.
NC_004607	Cotton leaf curl Multan virus	Viruses; ssDNA viruses; Geminiviridae; Begomovirus.
NC_007721	Cotton leaf curl Multan virus satellite U36-1	Viruses; Satellites; Satellite Nucleic Acids; Single stranded DNA satellites; unclassified Single stranded DNA satellites.
NC_003199	Cotton leaf curl Rajasthan virus	Viruses; ssDNA viruses; Geminiviridae; Begomovirus.
NC_003200	Cotton leaf curl virus-associated DNA beta	Viruses; Satellites; Satellite Nucleic Acids; Single stranded DNA satellites; Begomovirus-associated DNA beta-like sequences.
NC_001541	Cottontail rabbit papillomavirus	Viruses; dsDNA viruses, no RNA stage; Papillomaviridae; Kappapapillomavirus.
NC_004013	Cowpea aphid-borne mosaic virus	Viruses; ssRNA positive-strand viruses, no DNA stage; Potyviridae; Potyvirus.
NC_003541	Cowpea chlorotic mottle virus	Viruses; ssRNA positive-strand viruses, no DNA stage; Bromoviridae; Bromovirus.
NC_003549	Cowpea mosaic virus	Viruses; ssRNA positive-strand viruses, no DNA stage; Picornavirales; Secoviridae; Comovirinae; Comovirus.
NC_003535	Cowpea mottle virus	Viruses; ssRNA positive-strand viruses, no DNA stage; Tombusviridae; Carmovirus.
NC_006952	Cowpea severe leaf curl-associated DNA beta	Viruses; Satellites; Satellite Nucleic Acids; Single stranded DNA satellites; Begomovirus-associated DNA beta-like sequences.
NC_003544	Cowpea severe mosaic virus	Viruses; ssRNA positive-strand viruses, no DNA stage; Picornavirales; Secoviridae; Comovirinae; Comovirus.
NC_003663	Cowpox virus	Viruses; dsDNA viruses, no RNA stage; Poxviridae; Chordopoxvirinae; Orthopoxvirus.
NC_008794	Crassocephalum yellow vein virus - Jinghong	Viruses; ssDNA viruses; Geminiviridae; Begomovirus; unclassified Begomovirus.
NC_003924	Cricket paralysis virus	Viruses; ssRNA positive-strand viruses, no DNA stage; Picornavirales; Dicistroviridae; Cripavirus.
NC_005300	Crimean-Congo hemorrhagic fever virus	Viruses; ssRNA negative-strand viruses; Bunyaviridae; Nairovirus.
NC_008030	Crocodilepox virus	Viruses; dsDNA viruses, no RNA stage; Poxviridae; Chordopoxvirinae; unclassified Chordopoxvirinae.
NC_013801	Croton yellow vein mosaic alphasatellite	Viruses; Satellites; unclassified Satellites; Begomovirus-associated alphasatellites.
NC_008579	Croton yellow vein mosaic betasatellite	Viruses; Satellites; Satellite Nucleic Acids; Single stranded DNA satellites; Begomovirus-associated DNA beta-like sequences.
NC_004300	Croton yellow vein mosaic virus	Viruses; ssDNA viruses; Geminiviridae; Begomovirus.
NC_007922	Crow polyomavirus	Viruses; dsDNA viruses, no RNA stage; Polyomaviridae; Polyomavirus; unclassified Polyomavirus.
NC_003355	Crucifer tobamovirus	Viruses; ssRNA positive-strand viruses, no DNA stage; Virgaviridae; Tobamovirus; unclassified Tobamovirus.
NC_001492	Cryphonectria hypovirus 1	Viruses; dsRNA viruses; Hypoviridae; Hypovirus.
NC_003534	Cryphonectria hypovirus 2	Viruses; dsRNA viruses; Hypoviridae; Hypovirus.
NC_000960	Cryphonectria hypovirus 3	Viruses; dsRNA viruses; Hypoviridae; Hypovirus.
NC_006431	Cryphonectria hypovirus 4	Viruses; dsRNA viruses; Hypoviridae; Hypovirus.
NC_004046	Cryphonectria parasitica mitovirus 1-NB631	Viruses; ssRNA positive-strand viruses, no DNA stage; Narnaviridae; Mitovirus; unclassified Mitovirus.
NC_005068	Cryptophlebia leucotreta granulovirus	Viruses; dsDNA viruses, no RNA stage; Baculoviridae; Betabaculovirus.
NC_004725	Cucumber Bulgarian latent virus	Viruses; ssRNA positive-strand viruses, no DNA stage; Tombusviridae; Tombusvirus.
NC_002633	Cucumber fruit mottle mosaic virus	Viruses; ssRNA positive-strand viruses, no DNA stage; Virgaviridae; Tobamovirus.
NC_001801	Cucumber green mottle mosaic virus	Viruses; ssRNA positive-strand viruses, no DNA stage; Virgaviridae; Tobamovirus.
NC_007816	Cucumber leaf spot virus	Viruses; ssRNA positive-strand viruses, no DNA stage; Tombusviridae; Aureusvirus.
NC_001440	Cucumber mosaic virus	Viruses; ssRNA positive-strand viruses, no DNA stage; Bromoviridae; Cucumovirus.
NC_002602	Cucumber mosaic virus satellite RNA	Viruses; Satellites; Satellite Nucleic Acids; Single stranded RNA satellites; Small linear single stranded RNA satellites.
NC_008614	Cucumber mottle virus	Viruses; ssRNA positive-strand viruses, no DNA stage; Virgaviridae; Tobamovirus; unclassified Tobamovirus.
NC_001469	Cucumber necrosis virus	Viruses; ssRNA positive-strand viruses, no DNA stage; Tombusviridae; Tombusvirus.
NC_006941	Cucumber vein yellowing virus	Viruses; ssRNA positive-strand viruses, no DNA stage; Potyviridae; Ipomovirus.
NC_003688	Cucurbit aphid-borne yellows virus	Viruses; ssRNA positive-strand viruses, no DNA stage; Luteoviridae; Polerovirus.
NC_002984	Cucurbit leaf crumple virus	Viruses; ssDNA viruses; Geminiviridae; Begomovirus.
NC_004809	Cucurbit yellow stunting disorder virus	Viruses; ssRNA positive-strand viruses, no DNA stage; Closteroviridae; Crinivirus.
NC_005875	Cucurbita yellow vein virus-associated DNA beta	Viruses; Satellites; Satellite Nucleic Acids; Single stranded DNA satellites; Begomovirus-associated DNA beta-like sequences.
NC_008604	Culex flavivirus	Viruses; ssRNA positive-strand viruses, no DNA stage; Flaviviridae; Flavivirus.
NC_003084	Culex nigripalpus NPV	Viruses; dsDNA viruses, no RNA stage; Baculoviridae; Deltabaculovirus.
NC_012685	Culex pipiens densovirus	Viruses; ssDNA viruses; Parvoviridae; Densovirinae; unclassified Densovirinae.
NC_010252	Cupixi virus	Viruses; ssRNA negative-strand viruses; Arenaviridae; Arenavirus; New world arenaviruses.
NC_010985	Curvularia thermal tolerance virus	Viruses; dsRNA viruses.
NC_011097	Cycad leaf necrosis virus	Viruses; Retro-transcribing viruses; Caulimoviridae; Badnavirus.
NC_003791	Cycas necrotic stunt virus	Viruses; ssRNA positive-strand viruses, no DNA stage; Picornavirales; Secoviridae; Comovirinae; Nepovirus; Subgroup B.
NC_002816	Cydia pomonella granulovirus	Viruses; dsDNA viruses, no RNA stage; Baculoviridae; Betabaculovirus.
NC_001812	Cymbidium mosaic virus	Viruses; ssRNA positive-strand viruses, no DNA stage; Tymovirales; Alphaflexiviridae; Potexvirus.
NC_003532	Cymbidium ringspot virus	Viruses; ssRNA positive-strand viruses, no DNA stage; Tombusviridae; Tombusvirus.
NC_004009	Cymbidium ringspot virus satellite RNA	Viruses; Satellites; Satellite Nucleic Acids; Single stranded RNA satellites; Small linear single stranded RNA satellites.
NC_003016	Cypovirus 1	Viruses; dsRNA viruses; Reoviridae; Spinareovirinae; Cypovirus.
NC_003006	Cypovirus 14	Viruses; dsRNA viruses; Reoviridae; Spinareovirinae; Cypovirus.
NC_010661	Cypovirus 5	Viruses; dsRNA viruses; Reoviridae; Spinareovirinae; Cypovirus.
NC_009127	Cyprinid herpesvirus 3	Viruses; dsDNA viruses, no RNA stage; Herpesvirales; Alloherpesviridae; Cyprinivirus.
NC_008028	Daphne mosaic virus	Viruses; ssRNA positive-strand viruses, no DNA stage; Potyviridae; Potyvirus.
NC_008020	Daphne virus S	Viruses; ssRNA positive-strand viruses, no DNA stage; Tymovirales; Betaflexiviridae; Carlavirus.
NC_003537	Dasheen mosaic virus	Viruses; ssRNA positive-strand viruses, no DNA stage; Potyviridae; Potyvirus.
NC_001523	Deer papillomavirus	Viruses; dsDNA viruses, no RNA stage; Papillomaviridae; Deltapapillomavirus.
NC_006967	Deerpox virus W-1170-84	Viruses; dsDNA viruses, no RNA stage; Poxviridae; Chordopoxvirinae; Cervidpoxvirus; unclassified Cervidpoxvirus.
NC_006966	Deerpox virus W-848-83	Viruses; dsDNA viruses, no RNA stage; Poxviridae; Chordopoxvirinae; Cervidpoxvirus.
NC_004830	Deformed wing virus	Viruses; ssRNA positive-strand viruses, no DNA stage; Picornavirales; Iflaviridae; Iflavirus; unclassified Iflavirus.
NC_006555	Dendrolimus punctatus densovirus	Viruses; ssDNA viruses; Parvoviridae; Densovirinae; Iteravirus; unclassified Iteravirus.
NC_005898	Dendrolimus punctatus tetravirus	Viruses; ssRNA positive-strand viruses, no DNA stage; Tetraviridae; Omegatetravirus; unclassified Omegatetravirus.
NC_001477	Dengue virus 1	Viruses; ssRNA positive-strand viruses, no DNA stage; Flaviviridae; Flavivirus; Dengue virus group.
NC_001474	Dengue virus 2	Viruses; ssRNA positive-strand viruses, no DNA stage; Flaviviridae; Flavivirus; Dengue virus group.
NC_001475	Dengue virus 3	Viruses; ssRNA positive-strand viruses, no DNA stage; Flaviviridae; Flavivirus; Dengue virus group.
NC_002640	Dengue virus 4	Viruses; ssRNA positive-strand viruses, no DNA stage; Flaviviridae; Flavivirus; Dengue virus group.
NC_008494	Desmodium leaf distortion virus	Viruses; ssDNA viruses; Geminiviridae; Begomovirus; unclassified Begomovirus.
NC_011335	Diadromus pulchellus ascovirus 4a	Viruses; dsDNA viruses, no RNA stage; Ascoviridae; Ascovirus.
NC_001278	Diaporthe ambigua RNA virus 1	Viruses; ssRNA positive-strand viruses, no DNA stage.
NC_011086	Diascia yellow mottle virus	Viruses; ssRNA positive-strand viruses, no DNA stage; Tymovirales; Tymoviridae; Tymovirus.
NC_001899	Diatraea saccharalis densovirus	Viruses; ssDNA viruses; Parvoviridae; Densovirinae; Densovirus.
NC_003856	Dicliptera yellow mottle virus	Viruses; ssDNA viruses; Geminiviridae; Begomovirus.
NC_001478	Digitaria streak virus	Viruses; ssDNA viruses; Geminiviridae; Mastrevirus.
NC_009010	Dioscorea bacilliform virus	Viruses; Retro-transcribing viruses; Caulimoviridae; Badnavirus.
NC_013699	Diplodia scrobiculata RNA virus 1	Viruses; dsRNA viruses.
NC_002797	Discula destructiva virus 1	Viruses; dsRNA viruses; Partitiviridae; Partitivirus.
NC_003710	Discula destructiva virus 2	Viruses; dsRNA viruses; Partitiviridae; Partitivirus.
NC_005233	Dobrava-Belgrade virus	Viruses; ssRNA negative-strand viruses; Bunyaviridae; Hantavirus.
NC_005338	Dolichos yellow mosaic virus	Viruses; ssDNA viruses; Geminiviridae; Begomovirus.
NC_005283	Dolphin morbillivirus	Viruses; ssRNA negative-strand viruses; Mononegavirales; Paramyxoviridae; Paramyxovirinae; Morbillivirus; Cetacean morbillivirus.
NC_008034	Dracaena mottle virus	Viruses; Retro-transcribing viruses; Caulimoviridae; Badnavirus.
NC_012958	Drosophila A virus	Viruses; dsRNA viruses.
NC_001834	Drosophila C virus	Viruses; ssRNA positive-strand viruses, no DNA stage; Picornavirales; Dicistroviridae; Cripavirus.
NC_013135	Drosophila melanogaster sigma virus AP30	Viruses; ssRNA negative-strand viruses; Mononegavirales; Rhabdoviridae; unclassified Rhabdoviridae.
NC_013499	Drosophila melanogaster totivirus SW-2009a	Viruses; dsRNA viruses; Totiviridae.
NC_004169	Drosophila x virus	Viruses; dsRNA viruses; Birnaviridae; Entomobirnavirus.
NC_001813	Duck adenovirus A	Viruses; dsDNA viruses, no RNA stage; Adenoviridae; Atadenovirus.
NC_012437	Duck astrovirus C-NGB	Viruses; ssRNA positive-strand viruses, no DNA stage; Astroviridae; Avastrovirus; unclassified Avastrovirus.
NC_007220	Duck circovirus	Viruses; ssDNA viruses; Circoviridae; Circovirus; unclassified Circovirus.
NC_013036	Duck enteritis virus	Viruses; dsDNA viruses, no RNA stage; Herpesvirales; Herpesviridae; unclassified Herpesviridae.
NC_008250	Duck hepatitis A virus	Viruses; ssRNA positive-strand viruses, no DNA stage; Picornavirales; Picornaviridae; Avihepatovirus.
NC_001344	Duck hepatitis B virus	Viruses; Retro-transcribing viruses; Hepadnaviridae; Avihepadnavirus.
NC_009750	Duck hepatitis virus AP	Viruses; ssRNA positive-strand viruses, no DNA stage; Picornavirales; Picornaviridae.
NC_004157	Dugbe virus	Viruses; ssRNA negative-strand viruses; Bunyaviridae; Nairovirus.
NC_007609	Dulcamara mottle virus	Viruses; ssRNA positive-strand viruses, no DNA stage; Tymovirales; Tymoviridae; Tymovirus.
NC_004625	East African cassava mosaic Cameroon virus	Viruses; ssDNA viruses; Geminiviridae; Begomovirus.
NC_011583	East African cassava mosaic Kenya virus	Viruses; ssDNA viruses; Geminiviridae; Begomovirus.
NC_004674	East African cassava mosaic virus	Viruses; ssDNA viruses; Geminiviridae; Begomovirus.
NC_004655	East African cassava mosaic Zanzibar virus	Viruses; ssDNA viruses; Geminiviridae; Begomovirus.
NC_007728	East Asian Passiflora virus	Viruses; ssRNA positive-strand viruses, no DNA stage; Potyviridae; Potyvirus; unclassified Potyvirus.
NC_003899	Eastern equine encephalitis virus	Viruses; ssRNA positive-strand viruses, no DNA stage; Togaviridae; Alphavirus; EEEV complex.
NC_008586	Ecotropis obliqua NPV	Viruses; dsDNA viruses, no RNA stage; Baculoviridae; Alphabaculovirus.
NC_002687	Ectocarpus siliculosus virus 1	Viruses; dsDNA viruses, no RNA stage; Phycodnaviridae; Phaeovirus.
NC_004105	Ectromelia virus	Viruses; dsDNA viruses, no RNA stage; Poxviridae; Chordopoxvirinae; Orthopoxvirus.
NC_005092	Ectropis obliqua picorna-like virus	Viruses; ssRNA positive-strand viruses, no DNA stage; Picornavirales; Iflaviridae; Iflavirus; unclassified Iflavirus.
NC_001480	Eggplant mosaic virus	Viruses; ssRNA positive-strand viruses, no DNA stage; Tymovirales; Tymoviridae; Tymovirus.
NC_002701	Eimeria brunetti RNA virus 1	Viruses; dsRNA viruses; Totiviridae.
NC_003568	Elm mottle virus	Viruses; ssRNA positive-strand viruses, no DNA stage; Bromoviridae; Ilarvirus.
NC_010307	Emilia yellow vein virus	Viruses;ssDNA viruses; Geminiviridae; Begomovirus; unclassified Begomovirus
NC_012666	Emilia yellow vein virus-associated DNA beta	Viruses; Satellites; Satellite Nucleic Acids; Single stranded DNA satellites; Begomovirus-associated DNA beta-like sequences.
NC_007346	Emiliania huxleyi virus 86	Viruses; dsDNA viruses, no RNA stage; Phycodnaviridae; Coccolithovirus.
NC_001479	Encephalomyocarditis virus	Viruses; ssRNA positive-strand viruses, no DNA stage; Picornavirales; Picornaviridae; Cardiovirus.
NC_008718	Entebbe bat virus	Viruses; ssRNA positive-strand viruses, no DNA stage; Flaviviridae; Flavivirus; Rio Bravo virus group.
NC_004994	Enzootic nasal tumour virus of goats	Viruses; Retro-transcribing viruses; Retroviridae; Orthoretrovirinae; Betaretrovirus; unclassified Betaretrovirus.
NC_004136	Epinephelus tauvina nervous necrosis virus	Viruses; ssRNA positive-strand viruses, no DNA stage; Nodaviridae; Betanodavirus.
NC_003083	Epiphyas postvittana NPV	Viruses; dsDNA viruses, no RNA stage; Baculoviridae; Alphabaculovirus.
NC_011065	Epirus cherry virus	Viruses; ssRNA positive-strand viruses, no DNA stage; Ourmiavirus.
NC_013396	Epizootic hemorrhagic disease virus (serotype 1 / strain New Jersey)	Viruses; dsRNA viruses; Reoviridae; Sedoreovirinae; Orbivirus.
NC_001491	Equid herpesvirus 1	Viruses; dsDNA viruses, no RNA stage; Herpesvirales; Herpesviridae; Alphaherpesvirinae; Varicellovirus.
NC_001650	Equid herpesvirus 2	Viruses; dsDNA viruses, no RNA stage; Herpesvirales; Herpesviridae; Gammaherpesvirinae; Percavirus.
NC_001844	Equid herpesvirus 4	Viruses; dsDNA viruses, no RNA stage; Herpesvirales; Herpesviridae; Alphaherpesvirinae; Varicellovirus.
NC_011644	Equid herpesvirus 9	Viruses; dsDNA viruses, no RNA stage; Herpesvirales; Herpesviridae; Alphaherpesvirinae; Varicellovirus.
NC_002532	Equine arteritis virus	Viruses; ssRNA positive-strand viruses, no DNA stage; Nidovirales; Arteriviridae; Arterivirus.
NC_010327	Equine coronavirus	Viruses; ssRNA positive-strand viruses, no DNA stage; Nidovirales; Coronaviridae; Coronavirinae; Betacoronavirus.
NC_002201	Equine foamy virus	Viruses; Retro-transcribing viruses; Retroviridae; Spumaretrovirinae; Spumavirus.
NC_001450	Equine infectious anemia virus	Viruses; Retro-transcribing viruses; Retroviridae; Orthoretrovirinae; Lentivirus; Equine lentivirus group.
NC_004194	Equine papillomavirus 1	Viruses; dsDNA viruses, no RNA stage; Papillomaviridae; Zetapapillomavirus.
NC_012123	Equine papillomavirus 2	Viruses; dsDNA viruses, no RNA stage; Papillomaviridae; unclassified Papillomaviridae.
NC_003982	Equine rhinitis A virus	Viruses; ssRNA positive-strand viruses, no DNA stage; Picornavirales; Picornaviridae; Aphthovirus.
NC_003983	Equine rhinitis B virus 1	Viruses; ssRNA positive-strand viruses, no DNA stage; Picornavirales; Picornaviridae; Erbovirus.
NC_003077	Equine rhinitis B virus 2	Viruses; ssRNA positive-strand viruses, no DNA stage; Picornavirales; Picornaviridae; Erbovirus.
NC_003748	Equus caballus papillomavirus - 1	Viruses; dsDNA viruses, no RNA stage; Papillomaviridae; Zetapapillomavirus.
NC_012664	Eragrostis curvula streak virus	Viruses; ssDNA viruses; Geminiviridae; Begomovirus; unclassified Begomovirus.
NC_010352	Eragrostis streak virus	Viruses; ssDNA viruses; Geminiviridae; Mastrevirus.
NC_009549	Erectites yellow mosaic virus	Viruses; ssDNA viruses; Geminiviridae; Begomovirus; unclassified Begomovirus.
NC_009559	Erectites yellow mosaic virus satellite DNA beta	Viruses; Satellites; Satellite Nucleic Acids; Single stranded DNA satellites; Begomovirus-associated DNA beta-like sequences.
NC_006951	Erethizon dorsatum papillomavirus type 1	Viruses; dsDNA viruses, no RNA stage; Papillomaviridae; unclassified Papillomaviridae.
NC_011765	Erinaceus europaeus papillomavirus	Viruses; dsDNA viruses, no RNA stage; Papillomaviridae; unclassified Papillomaviridae.
NC_001977	Erysimum latent virus	Viruses; ssRNA positive-strand viruses, no DNA stage; Tymovirales; Tymoviridae; Tymovirus.
NC_010738	Eupatorium vein clearing virus	Viruses; Retro-transcribing viruses; Caulimoviridae; Caulimovirus; unclassified Caulimovirus.
NC_003556	Eupatorium yellow vein virus	Viruses; ssDNA viruses; Geminiviridae; Begomovirus.
NC_004515	Eupatorium yellow vein virus satellite DNA beta	Viruses; Satellites; Satellite Nucleic Acids; Single stranded DNA satellites; Begomovirus-associated DNA beta-like sequences.
NC_005319	Euphorbia leaf curl virus	Viruses; ssDNA viruses; Geminiviridae; Begomovirus.
NC_008304	Euphorbia mosaic virus	Viruses; ssDNA viruses; Geminiviridae; Begomovirus; unclassified Begomovirus.
NC_012553	Euphorbia yellow mosaic virus	Viruses; ssDNA viruses; Geminiviridae; Begomovirus; unclassified Begomovirus.
NC_012639	Euproctis pseudoconspersa nucleopolyhedrovirus	Viruses; dsDNA viruses, no RNA stage; Baculoviridae; Alphabaculovirus.
NC_003412	Euprosterna elaeasa virus	Viruses; ssRNA positive-strand viruses, no DNA stage; Tetraviridae; Betatetravirus.
NC_009527	European bat lyssavirus 1	Viruses; ssRNA negative-strand viruses; Mononegavirales; Rhabdoviridae; Lyssavirus.
NC_009528	European bat lyssavirus 2	Viruses; ssRNA negative-strand viruses; Mononegavirales; Rhabdoviridae; Lyssavirus.
NC_002615	European brown hare syndrome virus	Viruses; ssRNA positive-strand viruses, no DNA stage; Caliciviridae; Lagovirus.
NC_001524	European elk papillomavirus	Viruses; dsDNA viruses, no RNA stage; Papillomaviridae; Deltapapillomavirus.
NC_013105	European mountain ash ringspot-associated virus	Viruses; unassigned ssRNA viruses; Emaravirus.
NC_003696	Eyach virus	Viruses; dsRNA viruses; Reoviridae; Spinareovirinae; Coltivirus.
NC_013094	Faba bean necrotic stunt virus	Viruses; ssDNA viruses; Nanoviridae; Nanovirus.
NC_003558	Faba bean necrotic yellows virus	Viruses; ssDNA viruses; Nanoviridae; Nanovirus.
NC_011183	Feldmannia species virus	Viruses; dsDNA viruses, no RNA stage; Phycodnaviridae; Phaeovirus.
NC_013590	Felid herpesvirus 1	Viruses; dsDNA viruses, no RNA stage; Herpesvirales; Herpesviridae; Alphaherpesvirinae; Varicellovirus.
NC_001481	Feline calicivirus	Viruses; ssRNA positive-strand viruses, no DNA stage; Caliciviridae; Vesivirus.
NC_007025	Feline coronavirus	Viruses; ssRNA positive-strand viruses, no DNA stage; Nidovirales; Coronaviridae; Coronavirinae; Alphacoronavirus.
NC_012937	Feline coronavirus RM	Viruses; ssRNA positive-strand viruses, no DNA stage; Nidovirales; Coronaviridae; Coronavirinae; unclassified coronaviruses.
NC_012955	Feline coronavirus UU10	Viruses; ssRNA positive-strand viruses, no DNA stage; Nidovirales; Coronaviridae; Coronavirinae; unclassified coronaviruses.
NC_012951	Feline coronavirus UU11	Viruses; ssRNA positive-strand viruses, no DNA stage; Nidovirales; Coronaviridae; Coronavirinae; unclassified coronaviruses.
NC_012953	Feline coronavirus UU15	Viruses; ssRNA positive-strand viruses, no DNA stage; Nidovirales; Coronaviridae; Coronavirinae; unclassified coronaviruses.
NC_012954	Feline coronavirus UU16	Viruses; ssRNA positive-strand viruses, no DNA stage; Nidovirales; Coronaviridae; Coronavirinae; unclassified coronaviruses.
NC_012941	Feline coronavirus UU2	Viruses; ssRNA positive-strand viruses, no DNA stage; Nidovirales; Coronaviridae; Coronavirinae; unclassified coronaviruses.
NC_013794	Feline coronavirus UU22	Viruses; ssRNA positive-strand viruses, no DNA stage; Nidovirales; Coronaviridae; Coronavirinae; unclassified coronaviruses.
NC_013795	Feline coronavirus UU23	Viruses; ssRNA positive-strand viruses, no DNA stage; Nidovirales; Coronaviridae; Coronavirinae; unclassified coronaviruses.
NC_012942	Feline coronavirus UU3	Viruses; ssRNA positive-strand viruses, no DNA stage; Nidovirales; Coronaviridae; Coronavirinae; unclassified coronaviruses.
NC_012939	Feline coronavirus UU4	Viruses; ssRNA positive-strand viruses, no DNA stage; Nidovirales; Coronaviridae; Coronavirinae; unclassified coronaviruses.
NC_012940	Feline coronavirus UU5	Viruses; ssRNA positive-strand viruses, no DNA stage; Nidovirales; Coronaviridae; Coronavirinae; unclassified coronaviruses.
NC_012938	Feline coronavirus UU7	Viruses; ssRNA positive-strand viruses, no DNA stage; Nidovirales; Coronaviridae; Coronavirinae; unclassified coronaviruses.
NC_012952	Feline coronavirus UU8	Viruses; ssRNA positive-strand viruses, no DNA stage; Nidovirales; Coronaviridae; Coronavirinae; unclassified coronaviruses.
NC_012956	Feline coronavirus UU9	Viruses; ssRNA positive-strand viruses, no DNA stage; Nidovirales; Coronaviridae; Coronavirinae; unclassified coronaviruses.
NC_001871	Feline foamy virus	Viruses; Retro-transcribing viruses; Retroviridae; Spumaretrovirinae; Spumavirus.
NC_001482	Feline immunodeficiency virus	Viruses; Retro-transcribing viruses; Retroviridae; Orthoretrovirinae; Lentivirus; Feline lentivirus group.
NC_001940	Feline leukemia virus	Viruses; Retro-transcribing viruses; Retroviridae; Orthoretrovirinae; Gammaretrovirus.
NC_004765	Felis domesticus papillomavirus type 1	Viruses; dsDNA viruses, no RNA stage; Papillomaviridae; Lambdapapillomavirus.
NC_005084	Fer-de-lance virus	Viruses; ssRNA negative-strand viruses; Mononegavirales; Paramyxoviridae; Paramyxovirinae.
NC_003554	Figwort mosaic virus	Viruses; Retro-transcribing viruses; Caulimoviridae; Caulimovirus.
NC_007154	Fiji disease virus	Viruses; dsRNA viruses; Reoviridae; Spinareovirinae; Fijivirus; Fijivirus group 1.
NC_008522	Finch circovirus	Viruses; ssDNA viruses; Circoviridae; Circovirus; unclassified Circovirus.
NC_007923	Finch polyomavirus	Viruses; dsDNA viruses, no RNA stage; Polyomaviridae; Polyomavirus; unclassified Polyomavirus.
NC_010757	Flexal virus	Viruses; ssRNA negative-strand viruses; Arenaviridae; Arenavirus; New world arenaviruses.
NC_004144	Flock house virus	Viruses; ssRNA positive-strand viruses, no DNA stage; Nodaviridae; Alphanodavirus.
NC_011450	Foot-and-mouth disease virus - type A	Viruses; ssRNA positive-strand viruses, no DNA stage; Picornavirales; Picornaviridae; Aphthovirus.
NC_004915	Foot-and-mouth disease virus - type Asia 1	Viruses; ssRNA positive-strand viruses, no DNA stage; Picornavirales; Picornaviridae; Aphthovirus.
NC_002554	Foot-and-mouth disease virus - type C	Viruses; ssRNA positive-strand viruses, no DNA stage; Picornavirales; Picornaviridae; Aphthovirus.
NC_004004	Foot-and-mouth disease virus - type O	Viruses; ssRNA positive-strand viruses, no DNA stage; Picornavirales; Picornaviridae; Aphthovirus.
NC_011451	Foot-and-mouth disease virus - type SAT 1	Viruses; ssRNA positive-strand viruses, no DNA stage; Picornavirales; Picornaviridae; Aphthovirus.
NC_003992	Foot-and-mouth disease virus - type SAT 2	Viruses; ssRNA positive-strand viruses, no DNA stage; Picornavirales; Picornaviridae; Aphthovirus.
NC_011452	Foot-and-mouth disease virus - type SAT 3	Viruses; ssRNA positive-strand viruses, no DNA stage; Picornavirales; Picornaviridae; Aphthovirus.
NC_013528	Fort Morgan virus	Viruses; ssRNA positive-strand viruses, no DNA stage; Togaviridae; Alphavirus; WEEV complex.
NC_001720	Fowl adenovirus A	Viruses; dsDNA viruses, no RNA stage; Adenoviridae; Aviadenovirus.
NC_000899	Fowl adenovirus D	Viruses; dsDNA viruses, no RNA stage; Adenoviridae; Aviadenovirus.
NC_002188	Fowlpox virus	Viruses; dsDNA viruses, no RNA stage; Poxviridae; Chordopoxvirinae; Avipoxvirus.
NC_001483	Foxtail mosaic virus	Viruses; ssRNA positive-strand viruses, no DNA stage; Tymovirales; Alphaflexiviridae; Potexvirus.
NC_009519	Fragaria chiloensis cryptic virus	Viruses; dsRNA viruses; Partitiviridae; unclassified Partitiviridae.
NC_006566	Fragaria chiloensis latent virus	Viruses; ssRNA positive-strand viruses, no DNA stage; Bromoviridae; Ilarvirus.
NC_013117	Francolinus leucoscepus papillomavirus 1	Viruses; dsDNA viruses, no RNA stage; Papillomaviridae; unclassified Papillomaviridae.
NC_014064	Freesia mosaic virus	Viruses; ssRNA positive-strand viruses, no DNA stage; Potyviridae; Potyvirus.
NC_001362	Friend murine leukemia virus	Viruses; Retro-transcribing viruses; Retroviridae; Orthoretrovirinae; Gammaretrovirus; Murine leukemia virus.
NC_004068	Fringilla coelebs papillomavirus	Viruses; dsDNA viruses, no RNA stage; Papillomaviridae; Etapapillomavirus.
NC_010954	Fritillary virus Y	Viruses; ssRNA positive-strand viruses, no DNA stage; Potyviridae; Potyvirus; unclassified Potyvirus.
NC_002501	Frog adenovirus 1	Viruses; dsDNA viruses, no RNA stage; Adenoviridae; Siadenovirus.
NC_005946	Frog virus 3	Viruses; dsDNA viruses, no RNA stage; Iridoviridae; Ranavirus.
NC_001403	Fujinami sarcoma virus	Viruses; Retro-transcribing viruses; Retroviridae; Orthoretrovirinae; Alpharetrovirus.
NC_006937	Fusarium graminearum dsRNA mycovirus-1	Viruses; dsRNA viruses.
NC_013469	Fusarium graminearum dsRNA mycovirus-3	Viruses; dsRNA viruses.
NC_013470	Fusarium graminearum dsRNA mycovirus-4	Viruses; dsRNA viruses.
NC_003883	Fusarium poae virus 1	Viruses; dsRNA viruses; Partitiviridae; Partitivirus.
NC_001818	Galinsoga mosaic virus	Viruses; ssRNA positive-strand viruses, no DNA stage; Tombusviridae; Carmovirus.
NC_004286	Galleria mellonella densovirus	Viruses; ssDNA viruses; Parvoviridae; Densovirinae; Densovirus.
NC_006623	Gallid herpesvirus 1	Viruses; dsDNA viruses, no RNA stage; Herpesvirales; Herpesviridae; Alphaherpesvirinae; Iltovirus.
NC_002229	Gallid herpesvirus 2	Viruses; dsDNA viruses, no RNA stage; Herpesvirales; Herpesviridae; Alphaherpesvirinae; Mardivirus.
NC_002577	Gallid herpesvirus 3	Viruses; dsDNA viruses, no RNA stage; Herpesvirales; Herpesviridae; Alphaherpesvirinae; Mardivirus.
NC_003557	Garlic latent virus	Viruses; ssRNA positive-strand viruses, no DNA stage; Tymovirales; Betaflexiviridae; Carlavirus.
NC_003375	Garlic virus A	Viruses; ssRNA positive-strand viruses, no DNA stage; Tymovirales; Alphaflexiviridae; Allexivirus.
NC_003376	Garlic virus C	Viruses; ssRNA positive-strand viruses, no DNA stage; Tymovirales; Alphaflexiviridae; Allexivirus.
NC_004012	Garlic virus E	Viruses; ssRNA positive-strand viruses, no DNA stage; Tymovirales; Alphaflexiviridae; Allexivirus.
NC_001800	Garlic virus X	Viruses; ssRNA positive-strand viruses, no DNA stage; Tymovirales; Alphaflexiviridae; Allexivirus.
NC_012134	Gayfeather mild mottle virus	Viruses; ssRNA positive-strand viruses, no DNA stage; Bromoviridae; Cucumovirus; unclassified Cucumovirus.
NC_001837	GB virus A	Viruses; ssRNA positive-strand viruses, no DNA stage; Flaviviridae.
NC_001710	GB virus C	Viruses; ssRNA positive-strand viruses, no DNA stage; Flaviviridae; GBV-C/HGV group.
NC_006558	Getah virus	Viruses; ssRNA positive-strand viruses, no DNA stage; Togaviridae; Alphavirus; SFV complex.
NC_003555	Giardia lamblia virus	Viruses; dsRNA viruses; Totiviridae; Giardiavirus.
NC_001885	Gibbon ape leukemia virus	Viruses; Retro-transcribing viruses; Retroviridae; Orthoretrovirinae; Gammaretrovirus.
NC_010306	Gill-associated virus	Viruses; ssRNA positive-strand viruses, no DNA stage; Nidovirales; Roniviridae; Okavirus.
NC_010356	Glossina pallidipes salivary gland hypertrophy virus	Viruses; dsDNA viruses, no RNA stage; unclassified dsDNA viruses.
NC_008837	Glypta fumiferanae ichnovirus	Viruses; dsDNA viruses, no RNA stage; Polydnaviridae; Ichnovirus.
NC_004003	Goatpox virus Pellor	Viruses; dsDNA viruses, no RNA stage; Poxviridae; Chordopoxvirinae; Capripoxvirus.
NC_003054	Goose circovirus	Viruses; ssDNA viruses; Circoviridae; Circovirus.
NC_004800	Goose hemorrhagic polyomavirus	Viruses; dsDNA viruses, no RNA stage; Polyomaviridae; Polyomavirus; unclassified Polyomavirus.
NC_005036	Goose paramyxovirus SF02	Viruses; ssRNA negative-strand viruses; Mononegavirales; Paramyxoviridae; Paramyxovirinae; Avulavirus; unclassified Avulavirus.
NC_001701	Goose parvovirus	Viruses; ssDNA viruses; Parvoviridae; Parvovirinae; Dependovirus.
NC_013013	Gossypium darwinii symptomless alphasatellite	Viruses; Satellites; unclassified Satellites; Begomovirus-associated alphasatellites.
NC_011804	Gossypium darwinii symptomless virus	Viruses; ssDNA viruses; Geminiviridae; Begomovirus; unclassified Begomovirus.
NC_013011	Gossypium davidsonii symptomless alphasatellite	Viruses; Satellites; unclassified Satellites; Begomovirus-associated alphasatellites.
NC_013012	Gossypium mustilinum symptomless alphasatellite	Viruses; Satellites; unclassified Satellites; Begomovirus-associated alphasatellites.
NC_011805	Gossypium punctatum mild leaf curl virus	Viruses; ssDNA viruses; Geminiviridae; Begomovirus; unclassified Begomovirus.
NC_011535	Grapevine Algerian latent virus	Viruses; ssRNA positive-strand viruses, no DNA stage; Tombusviridae; Tombusvirus.
NC_003621	Grapevine chrome mosaic virus	Viruses; ssRNA positive-strand viruses, no DNA stage; Picornavirales; Secoviridae; Comovirinae; Nepovirus; Subgroup B.
NC_003615	Grapevine fanleaf virus	Viruses; ssRNA positive-strand viruses, no DNA stage; Picornavirales; Secoviridae; Comovirinae; Nepovirus; Subgroup A.
NC_003203	Grapevine fanleaf virus satellite RNA	Viruses; Satellites; Satellite Nucleic Acids; Single stranded RNA satellites; Large single stranded RNA satellites.
NC_003347	Grapevine fleck virus	Viruses; ssRNA positive-strand viruses, no DNA stage; Tymovirales; Tymoviridae; Maculavirus.
NC_011702	Grapevine leafroll-associated virus 10	Viruses; ssRNA positive-strand viruses, no DNA stage; Closteroviridae; Ampelovirus; unclassified Ampelovirus.
NC_007448	Grapevine leafroll-associated virus 2	Viruses; ssRNA positive-strand viruses, no DNA stage; Closteroviridae; Closterovirus.
NC_004667	Grapevine leafroll-associated virus 3	Viruses; ssRNA positive-strand viruses, no DNA stage; Closteroviridae; Ampelovirus.
NC_004724	Grapevine rootstock stem lesion associated virus	Viruses; ssRNA positive-strand viruses, no DNA stage; Closteroviridae; Closterovirus; unclassified Closterovirus.
NC_012484	Grapevine Syrah Virus-1	Viruses; ssRNA positive-strand viruses, no DNA stage; Tymovirales; Tymoviridae; unclassified Tymoviridae.
NC_003604	Grapevine virus A	Viruses; ssRNA positive-strand viruses, no DNA stage; Tymovirales; Betaflexiviridae; Vitivirus.
NC_003602	Grapevine virus B	Viruses; ssRNA positive-strand viruses, no DNA stage; Tymovirales; Betaflexiviridae; Vitivirus.
NC_011106	Grapevine virus E	Viruses; ssRNA positive-strand viruses, no DNA stage; Tymovirales; Betaflexiviridae; Vitivirus.
NC_006264	Gremmeniella abietina mitochondrial RNA virus S2	Viruses; ssRNA positive-strand viruses, no DNA stage; Narnaviridae; Mitovirus; unclassified Mitovirus.
NC_003876	Gremmeniella abietina RNA virus L1	Viruses; dsRNA viruses; Totiviridae; Victorivirus.
NC_005965	Gremmeniella abietina RNA virus L2	Viruses; dsRNA viruses; Totiviridae; Totivirus.
NC_004018	Gremmeniella abietina RNA virus MS1	Viruses; dsRNA viruses; Partitiviridae; Partitivirus.
NC_006444	Gremmeniella abietina RNA virus MS2	Viruses; dsRNA viruses; Partitiviridae; Partitivirus; unclassified Partitivirus.
NC_007920	Gremmeniella abietina type B RNA virus XL1	Viruses; dsRNA viruses; Endornaviridae; Endornavirus; unclassified Endornavirus.
NC_001484	Ground squirrel hepatitis virus	Viruses; Retro-transcribing viruses; Hepadnaviridae; Orthohepadnavirus.
NC_003614	Groundnut bud necrosis virus	Viruses; ssRNA negative-strand viruses; Bunyaviridae; Tospovirus.
NC_003603	Groundnut rosette virus	Viruses; ssRNA positive-strand viruses, no DNA stage; Umbravirus.
NC_002738	Groundnut rosette virus satellite RNA	Viruses; Satellites; Satellite Nucleic Acids; Single stranded RNA satellites; Small linear single stranded RNA satellites.
NC_009240	Gryllus bimaculatus nudivirus	Viruses; dsDNA viruses, no RNA stage; unclassified dsDNA viruses; Nudivirus.
NC_005077	Guanarito virus	Viruses; ssRNA negative-strand viruses; Arenaviridae; Arenavirus; New world arenaviruses.
NC_008521	Gull circovirus	Viruses; ssDNA viruses; Circoviridae; Circovirus; unclassified Circovirus.
NC_001358	H-1 parvovirus	Viruses; ssDNA viruses; Parvoviridae; Parvovirinae; Parvovirus.
NC_013758	Haloarcula hispanica pleomorphic virus 1	Viruses; dsDNA viruses, no RNA stage; unclassified dsDNA viruses.
NC_012558	Halorubrum pleomorphic virus 1	Viruses; ssDNA viruses; unclassified ssDNA viruses.
NC_004927	Halovirus HF1	Viruses; dsDNA viruses, no RNA stage; unclassified dsDNA viruses; unclassified archaeal dsDNA viruses; Haloviruses.
NC_001663	Hamster polyomavirus	Viruses; dsDNA viruses, no RNA stage; Polyomaviridae; Polyomavirus.
NC_005218	Hantaan virus	Viruses; ssRNA negative-strand viruses; Bunyaviridae; Hantavirus.
NC_006433	Hantavirus Z10	Viruses; ssRNA negative-strand viruses; Bunyaviridae; Hantavirus; unclassified Hantavirus.
NC_013447	Helicobasidium mompa endornavirus 1	Viruses; dsRNA viruses; Endornaviridae; Endornavirus.
NC_005074	Helicobasidium mompa totivirus 1-17	Viruses; dsRNA viruses; Totiviridae; Victorivirus.
NC_010240	Helicoverpa armigera granulovirus	Viruses; dsDNA viruses, no RNA stage; Baculoviridae; Betabaculovirus.
NC_011615	Helicoverpa armigera multiple nucleopolyhedrovirus	Viruses; dsDNA viruses, no RNA stage; Baculoviridae; Alphabaculovirus.
NC_003094	Helicoverpa armigera NPV	Viruses; dsDNA viruses, no RNA stage; Baculoviridae; Alphabaculovirus.
NC_011354	Helicoverpa armigera NPV NNg1	Viruses; dsDNA viruses, no RNA stage; Baculoviridae; Alphabaculovirus.
NC_002654	Helicoverpa armigera nucleopolyhedrovirus G4	Viruses; dsDNA viruses, no RNA stage; Baculoviridae; Alphabaculovirus.
NC_001981	Helicoverpa armigera stunt virus	Viruses; ssRNA positive-strand viruses, no DNA stage; Tetraviridae; Omegatetravirus.
NC_003349	Helicoverpa zea SNPV	Viruses; dsDNA viruses, no RNA stage; Baculoviridae; Alphabaculovirus.
NC_009233	Heliothis virescens ascovirus 3e	Viruses; dsDNA viruses, no RNA stage; Ascoviridae; Ascovirus.
NC_004156	Heliothis zea virus 1	Viruses; dsDNA viruses, no RNA stage; unclassified dsDNA viruses; Nudivirus.
NC_012038	Helleborus net necrosis virus	Viruses; ssRNA positive-strand viruses, no DNA stage; Tymovirales; Betaflexiviridae; Carlavirus.
NC_005978	Helminthosporium victoriae 145S virus	Viruses; dsRNA viruses; Chrysoviridae; Chrysovirus.
NC_003607	Helminthosporium victoriae virus 190S	Viruses; dsRNA viruses; Totiviridae; Victorivirus.
NC_001906	Hendra virus	Viruses; ssRNA negative-strand viruses; Mononegavirales; Paramyxoviridae; Paramyxovirinae; Henipavirus.
NC_001489	Hepatitis A virus	Viruses; ssRNA positive-strand viruses, no DNA stage; Picornavirales; Picornaviridae; Hepatovirus.
NC_003977	Hepatitis B virus	Viruses; Retro-transcribing viruses; Hepadnaviridae; Orthohepadnavirus.
NC_004102	Hepatitis C virus	Viruses; ssRNA positive-strand viruses, no DNA stage; Flaviviridae; Hepacivirus.
NC_009823	Hepatitis C virus genotype 2	Viruses; ssRNA positive-strand viruses, no DNA stage; Flaviviridae; Hepacivirus.
NC_009824	Hepatitis C virus genotype 3	Viruses; ssRNA positive-strand viruses, no DNA stage; Flaviviridae; Hepacivirus.
NC_009825	Hepatitis C virus genotype 4	Viruses; ssRNA positive-strand viruses, no DNA stage; Flaviviridae; Hepacivirus.
NC_009826	Hepatitis C virus genotype 5	Viruses; ssRNA positive-strand viruses, no DNA stage; Flaviviridae; Hepacivirus.
NC_009827	Hepatitis C virus genotype 6	Viruses; ssRNA positive-strand viruses, no DNA stage; Flaviviridae; Hepacivirus.
NC_001653	Hepatitis delta virus	Viruses; Deltavirus.
NC_001434	Hepatitis E virus	Viruses; ssRNA positive-strand viruses, no DNA stage; Hepeviridae; Hepevirus.
NC_001655	Hepatitis GB virus B	Viruses; ssRNA positive-strand viruses, no DNA stage; Flaviviridae.
NC_001486	Heron hepatitis B virus	Viruses; Retro-transcribing viruses; Hepadnaviridae; Avihepadnavirus.
NC_007518	Heterocapsa circularisquama RNA virus	Viruses; unassigned ssRNA viruses; Dinornaviridae; Dinornavirus.
NC_005281	Heterosigma akashiwo RNA virus	Viruses; ssRNA positive-strand viruses, no DNA stage; Picornavirales; Marnaviridae; Marnavirus.
NC_003608	Hibiscus chlorotic ringspot virus	Viruses; ssRNA positive-strand viruses, no DNA stage; Tombusviridae; Carmovirus.
NC_008310	Hibiscus latent Singapore virus	Viruses; ssRNA positive-strand viruses, no DNA stage; Virgaviridae; Tobamovirus.
NC_012561	Highlands J virus	Viruses; ssRNA positive-strand viruses, no DNA stage; Togaviridae; Alphavirus; WEEV complex.
NC_003782	Himetobi P virus	Viruses; ssRNA positive-strand viruses, no DNA stage; Picornavirales; Dicistroviridae; Cripavirus.
NC_011540	Hippeastrum latent virus	Viruses; ssRNA positive-strand viruses, no DNA stage; Tymovirales; Betaflexiviridae; Carlavirus; unclassified Carlavirus.
NC_005093	Hirame rhabdovirus	Viruses; ssRNA negative-strand viruses; Mononegavirales; Rhabdoviridae; Novirhabdovirus.
NC_007914	His1 virus	Viruses; dsDNA viruses, no RNA stage; Salterprovirus.
NC_007918	His2 virus	Viruses; dsDNA viruses, no RNA stage; Salterprovirus.
NC_013443	HMO Astrovirus A	Viruses; ssRNA positive-strand viruses, no DNA stage; Astroviridae; Mamastrovirus; unclassified Mamastrovirus.
NC_004071	Hollyhock leaf crumple virus	Viruses; ssDNA viruses; Geminiviridae; Begomovirus.
NC_004092	Hollyhock leaf crumple virus satellite DNA	Viruses; Satellites; Satellite Nucleic Acids; Single stranded DNA satellites; unclassified Single stranded DNA satellites.
NC_008029	Homalodisca coagulata virus-1	Viruses; ssRNA positive-strand viruses, no DNA stage; Picornavirales; Dicistroviridae; Cripavirus.
NC_012535	Homalodisca vitripennis reovirus	Viruses; dsRNA viruses; Reoviridae; Sedoreovirinae; Phytoreovirus; unclassified Phytoreovirus.
NC_009449	Honeysuckle yellow vein beta	Viruses;Satellites; Satellite Nucleic Acids; Single stranded DNA satellites; Betasatellites
NC_009450	Honeysuckle yellow vein mosaic beta	Viruses;Satellites; Satellite Nucleic Acids; Single stranded DNA satellites; Betasatellites
NC_009571	Honeysuckle yellow vein mosaic disease associated satellite DNA beta	Viruses; Satellites; Satellite Nucleic Acids; Single stranded DNA satellites; Begomovirus-associated DNA beta-like sequences.
NC_008793	Honeysuckle yellow vein mosaic virus	Viruses;ssDNA viruses; Geminiviridae; Begomovirus
NC_003609	Honeysuckle yellow vein mosaic virus	Viruses; ssDNA viruses; Geminiviridae; Begomovirus.
NC_005052	Honeysuckle yellow vein mosaic virus satellite DNA beta	Viruses; Satellites; Satellite Nucleic Acids; Single stranded DNA satellites; Begomovirus-associated DNA beta-like sequences.
NC_005807	Honeysuckle yellow vein virus	Viruses; ssDNA viruses; Geminiviridae; Begomovirus.
NC_002552	Hop latent virus	Viruses; ssRNA positive-strand viruses, no DNA stage; Tymovirales; Betaflexiviridae; Carlavirus.
NC_010538	Hop mosaic virus	Viruses; ssRNA positive-strand viruses, no DNA stage; Tymovirales; Betaflexiviridae; Carlavirus.
NC_005904	Hordeum mosaic virus	Viruses; ssRNA positive-strand viruses, no DNA stage; Potyviridae; Rymovirus.
NC_005635	Horsegram yellow mosaic virus	Viruses; ssDNA viruses; Geminiviridae; Begomovirus.
NC_002543	Horseradish curly top virus	Viruses; ssDNA viruses; Geminiviridae; Curtovirus.
NC_011544	Hosta virus X	Viruses; ssRNA positive-strand viruses, no DNA stage; Tymovirales; Alphaflexiviridae; Potexvirus.
NC_012959	Human adenovirus 54	Viruses; dsDNA viruses, no RNA stage; Adenoviridae; Mastadenovirus; unclassified Human adenoviruses.
NC_001460	Human adenovirus A	Viruses; dsDNA viruses, no RNA stage; Adenoviridae; Mastadenovirus.
NC_011202	Human adenovirus B	Viruses; dsDNA viruses, no RNA stage; Adenoviridae; Mastadenovirus.
NC_001405	Human adenovirus C	Viruses; dsDNA viruses, no RNA stage; Adenoviridae; Mastadenovirus.
NC_010956	Human adenovirus D	Viruses; dsDNA viruses, no RNA stage; Adenoviridae; Mastadenovirus.
NC_003266	Human adenovirus E	Viruses; dsDNA viruses, no RNA stage; Adenoviridae; Mastadenovirus.
NC_001454	Human adenovirus F	Viruses; dsDNA viruses, no RNA stage; Adenoviridae; Mastadenovirus.
NC_001943	Human astrovirus	Viruses; ssRNA positive-strand viruses, no DNA stage; Astroviridae; Mamastrovirus.
NC_007455	Human bocavirus	Viruses; ssDNA viruses; Parvoviridae; Parvovirinae; Bocavirus.
NC_012042	Human bocavirus 2	Viruses; ssDNA viruses; Parvoviridae; Parvovirinae; Bocavirus.
NC_012564	Human bocavirus 3	Viruses; ssDNA viruses; Parvoviridae; Parvovirinae; Bocavirus.
NC_012729	Human bocavirus 4	Viruses; ssDNA viruses; Parvoviridae; Parvovirinae; Bocavirus.
NC_002645	Human coronavirus 229E	Viruses; ssRNA positive-strand viruses, no DNA stage; Nidovirales; Coronaviridae; Coronavirinae; Alphacoronavirus.
NC_006577	Human coronavirus HKU1	Viruses; ssRNA positive-strand viruses, no DNA stage; Nidovirales; Coronaviridae; Coronavirinae; Betacoronavirus.
NC_005831	Human coronavirus NL63	Viruses; ssRNA positive-strand viruses, no DNA stage; Nidovirales; Coronaviridae; Coronavirinae; Alphacoronavirus.
NC_005147	Human coronavirus OC43	Viruses; ssRNA positive-strand viruses, no DNA stage; Nidovirales; Coronaviridae; Coronavirinae; Betacoronavirus.
NC_012800	Human cosavirus A	Viruses; ssRNA positive-strand viruses, no DNA stage; Picornavirales; Picornaviridae; Cosavirus.
NC_012801	Human cosavirus B	Viruses; ssRNA positive-strand viruses, no DNA stage; Picornavirales; Picornaviridae; Cosavirus.
NC_012802	Human cosavirus D	Viruses; ssRNA positive-strand viruses, no DNA stage; Picornavirales; Picornaviridae; Cosavirus.
NC_012798	Human cosavirus E	Viruses; ssRNA positive-strand viruses, no DNA stage; Picornavirales; Picornaviridae; Cosavirus.
NC_012950	Human enteric coronavirus strain 4408	Viruses; ssRNA positive-strand viruses, no DNA stage; Nidovirales; Coronaviridae; Coronavirinae; unclassified coronaviruses.
NC_009887	Human enterovirus 100	Viruses; ssRNA positive-strand viruses, no DNA stage; Picornavirales; Picornaviridae; Enterovirus; Human enterovirus B.
NC_013115	Human enterovirus 107	Viruses; ssRNA positive-strand viruses, no DNA stage; Picornavirales; Picornaviridae; Enterovirus.
NC_013114	Human enterovirus 98	Viruses; ssRNA positive-strand viruses, no DNA stage; Picornavirales; Picornaviridae; Enterovirus.
NC_001612	Human enterovirus A	Viruses; ssRNA positive-strand viruses, no DNA stage; Picornavirales; Picornaviridae; Enterovirus.
NC_001472	Human enterovirus B	Viruses; ssRNA positive-strand viruses, no DNA stage; Picornavirales; Picornaviridae; Enterovirus.
NC_001428	Human enterovirus C	Viruses; ssRNA positive-strand viruses, no DNA stage; Picornavirales; Picornaviridae; Enterovirus.
NC_001430	Human enterovirus D	Viruses; ssRNA positive-strand viruses, no DNA stage; Picornavirales; Picornaviridae; Enterovirus.
NC_004295	Human erythrovirus V9	Viruses; ssDNA viruses; Parvoviridae; Parvovirinae; Erythrovirus; unclassified Erythrovirus.
NC_001806	Human herpesvirus 1	Viruses; dsDNA viruses, no RNA stage; Herpesvirales; Herpesviridae; Alphaherpesvirinae; Simplexvirus.
NC_001798	Human herpesvirus 2	Viruses; dsDNA viruses, no RNA stage; Herpesvirales; Herpesviridae; Alphaherpesvirinae; Simplexvirus.
NC_001348	Human herpesvirus 3	Viruses; dsDNA viruses, no RNA stage; Herpesvirales; Herpesviridae; Alphaherpesvirinae; Varicellovirus.
NC_007605	Human herpesvirus 4	Viruses; dsDNA viruses, no RNA stage; Herpesvirales; Herpesviridae; Gammaherpesvirinae; Lymphocryptovirus.
NC_009334	Human herpesvirus 4 type 2	Viruses; dsDNA viruses, no RNA stage; Herpesvirales; Herpesviridae; Gammaherpesvirinae; Lymphocryptovirus.
NC_006273	Human herpesvirus 5	Viruses; dsDNA viruses, no RNA stage; Herpesvirales; Herpesviridae; Betaherpesvirinae; Cytomegalovirus.
NC_000898	Human herpesvirus 6	Viruses; dsDNA viruses, no RNA stage; Herpesvirales; Herpesviridae; Betaherpesvirinae; Roseolovirus.
NC_001716	Human herpesvirus 7	Viruses; dsDNA viruses, no RNA stage; Herpesvirales; Herpesviridae; Betaherpesvirinae; Roseolovirus.
NC_009333	Human herpesvirus 8	Viruses; dsDNA viruses, no RNA stage; Herpesvirales; Herpesviridae; Gammaherpesvirinae; Rhadinovirus.
NC_001802	Human immunodeficiency virus 1	Viruses; Retro-transcribing viruses; Retroviridae; Orthoretrovirinae; Lentivirus; Primate lentivirus group.
NC_001722	Human immunodeficiency virus 2	Viruses; Retro-transcribing viruses; Retroviridae; Orthoretrovirinae; Lentivirus; Primate lentivirus group.
NC_012986	Human klassevirus 1	Viruses; ssRNA positive-strand viruses, no DNA stage; Picornavirales; Picornaviridae.
NC_004148	Human metapneumovirus	Viruses; ssRNA negative-strand viruses; Mononegavirales; Paramyxoviridae; Pneumovirinae; Metapneumovirus.
NC_001356	Human papillomavirus - 1	Viruses; dsDNA viruses, no RNA stage; Papillomaviridae; Mupapillomavirus.
NC_001357	Human papillomavirus - 18	Viruses; dsDNA viruses, no RNA stage; Papillomaviridae; Alphapapillomavirus.
NC_001352	Human papillomavirus - 2	Viruses; dsDNA viruses, no RNA stage; Papillomaviridae; Alphapapillomavirus.
NC_001676	Human papillomavirus - 54	Viruses; dsDNA viruses, no RNA stage; Papillomaviridae; Alphapapillomavirus.
NC_011279	Human papillomavirus FA75/KI88-03	Viruses; dsDNA viruses, no RNA stage; Papillomaviridae; unclassified Papillomaviridae.
NC_004761	Human papillomavirus RTRX7	Viruses; dsDNA viruses, no RNA stage; Papillomaviridae; unclassified Papillomaviridae.
NC_013586	Human papillomavirus SIBX-3a	Viruses; dsDNA viruses, no RNA stage; Papillomaviridae; Betapapillomavirus.
NC_001576	Human papillomavirus type 10	Viruses; dsDNA viruses, no RNA stage; Papillomaviridae; Alphapapillomavirus.
NC_012746	Human papillomavirus type 100	Viruses; dsDNA viruses, no RNA stage; Papillomaviridae; Betapapillomavirus.
NC_008189	Human papillomavirus type 101	Viruses; dsDNA viruses, no RNA stage; Papillomaviridae; unclassified Papillomaviridae.
NC_008188	Human papillomavirus type 103	Viruses; dsDNA viruses, no RNA stage; Papillomaviridae; unclassified Papillomaviridae.
NC_012750	Human papillomavirus type 104	Viruses; dsDNA viruses, no RNA stage; Papillomaviridae; Betapapillomavirus.
NC_012747	Human papillomavirus type 105	Viruses; dsDNA viruses, no RNA stage; Papillomaviridae; unclassified Papillomaviridae.
NC_012213	Human papillomavirus type 108	Viruses; dsDNA viruses, no RNA stage; Papillomaviridae; unclassified Papillomaviridae.
NC_012485	Human papillomavirus type 109	Viruses; dsDNA viruses, no RNA stage; Papillomaviridae; unclassified Papillomaviridae.
NC_012486	Human papillomavirus type 112	Viruses; dsDNA viruses, no RNA stage; Papillomaviridae; Gammapapillomavirus; unclassified Gammapapillomavirus.
NC_012748	Human papillomavirus type 113	Viruses; dsDNA viruses, no RNA stage; Papillomaviridae; Betapapillomavirus.
NC_013931	Human papillomavirus type 114	Viruses; dsDNA viruses, no RNA stage; Papillomaviridae; Alphapapillomavirus.
NC_013591	Human papillomavirus type 115	Viruses; dsDNA viruses, no RNA stage; Papillomaviridae; Betapapillomavirus.
NC_013035	Human papillomavirus type 116	Viruses; dsDNA viruses, no RNA stage; Papillomaviridae; unclassified Papillomaviridae.
NC_014185	Human papillomavirus type 121	Viruses; dsDNA viruses, no RNA stage; Papillomaviridae; Gammapapillomavirus; unclassified Gammapapillomavirus.
NC_001526	Human papillomavirus type 16	Viruses; dsDNA viruses, no RNA stage; Papillomaviridae; Alphapapillomavirus.
NC_001683	Human papillomavirus type 24	Viruses; dsDNA viruses, no RNA stage; Papillomaviridae; unclassified Papillomaviridae.
NC_001583	Human papillomavirus type 26	Viruses; dsDNA viruses, no RNA stage; Papillomaviridae; Alphapapillomavirus.
NC_001586	Human papillomavirus type 32	Viruses; dsDNA viruses, no RNA stage; Papillomaviridae; Alphapapillomavirus.
NC_001587	Human papillomavirus type 34	Viruses; dsDNA viruses, no RNA stage; Papillomaviridae; Alphapapillomavirus.
NC_001457	Human papillomavirus type 4	Viruses; dsDNA viruses, no RNA stage; Papillomaviridae; Gammapapillomavirus.
NC_001354	Human papillomavirus type 41	Viruses; dsDNA viruses, no RNA stage; Papillomaviridae; Nupapillomavirus.
NC_001690	Human papillomavirus type 48	Viruses; dsDNA viruses, no RNA stage; Papillomaviridae; Gammapapillomavirus.
NC_001591	Human papillomavirus type 49	Viruses; dsDNA viruses, no RNA stage; Papillomaviridae; Betapapillomavirus.
NC_001531	Human papillomavirus type 5	Viruses; dsDNA viruses, no RNA stage; Papillomaviridae; Betapapillomavirus.
NC_001691	Human papillomavirus type 50	Viruses; dsDNA viruses, no RNA stage; Papillomaviridae; Gammapapillomavirus.
NC_001593	Human papillomavirus type 53	Viruses; dsDNA viruses, no RNA stage; Papillomaviridae; Alphapapillomavirus.
NC_001693	Human papillomavirus type 60	Viruses; dsDNA viruses, no RNA stage; Papillomaviridae; Gammapapillomavirus.
NC_001694	Human papillomavirus type 61	Viruses; dsDNA viruses, no RNA stage; Papillomaviridae; Alphapapillomavirus.
NC_001458	Human papillomavirus type 63	Viruses; dsDNA viruses, no RNA stage; Papillomaviridae; Mupapillomavirus.
NC_001355	Human papillomavirus type 6b	Viruses; dsDNA viruses, no RNA stage; Papillomaviridae; Alphapapillomavirus.
NC_001595	Human papillomavirus type 7	Viruses; dsDNA viruses, no RNA stage; Papillomaviridae; Alphapapillomavirus.
NC_002644	Human papillomavirus type 71	Viruses; dsDNA viruses, no RNA stage; Papillomaviridae; Alphapapillomavirus.
NC_010329	Human papillomavirus type 88	Viruses; dsDNA viruses, no RNA stage; Papillomaviridae; Gammapapillomavirus.
NC_001596	Human papillomavirus type 9	Viruses; dsDNA viruses, no RNA stage; Papillomaviridae; Betapapillomavirus.
NC_004104	Human papillomavirus type 90	Viruses; dsDNA viruses, no RNA stage; Papillomaviridae; Alphapapillomavirus.
NC_004500	Human papillomavirus type 92	Viruses; dsDNA viruses, no RNA stage; Papillomaviridae; Betapapillomavirus.
NC_005134	Human papillomavirus type 96	Viruses; dsDNA viruses, no RNA stage; Papillomaviridae; Betapapillomavirus.
NC_012744	Human papillomavirus type 98	Viruses; dsDNA viruses, no RNA stage; Papillomaviridae; Betapapillomavirus.
NC_012745	Human papillomavirus type 99	Viruses; dsDNA viruses, no RNA stage; Papillomaviridae; Betapapillomavirus.
NC_003461	Human parainfluenza virus 1	Viruses; ssRNA negative-strand viruses; Mononegavirales; Paramyxoviridae; Paramyxovirinae; Respirovirus.
NC_003443	Human parainfluenza virus 2	Viruses; ssRNA negative-strand viruses; Mononegavirales; Paramyxoviridae; Paramyxovirinae; Rubulavirus.
NC_001796	Human parainfluenza virus 3	Viruses; ssRNA negative-strand viruses; Mononegavirales; Paramyxoviridae; Paramyxovirinae; Respirovirus.
NC_001897	Human parechovirus	Viruses; ssRNA positive-strand viruses, no DNA stage; Picornavirales; Picornaviridae; Parechovirus.
NC_007018	Human parvovirus 4	Viruses; ssDNA viruses; Parvoviridae; Parvovirinae; Parvovirus; unclassified Parvovirus.
NC_000883	Human parvovirus B19	Viruses; ssDNA viruses; Parvoviridae; Parvovirinae; Erythrovirus.
NC_007026	Human picobirnavirus	Viruses; dsRNA viruses; Picobirnaviridae; Picobirnavirus.
NC_001781	Human respiratory syncytial virus	Viruses; ssRNA negative-strand viruses; Mononegavirales; Paramyxoviridae; Pneumovirinae; Pneumovirus.
NC_001490	Human rhinovirus 14	Viruses; ssRNA positive-strand viruses, no DNA stage; Picornavirales; Picornaviridae; Enterovirus.
NC_001617	Human rhinovirus A	Viruses; ssRNA positive-strand viruses, no DNA stage; Picornavirales; Picornaviridae; Enterovirus.
NC_009996	Human rhinovirus C	Viruses; ssRNA positive-strand viruses, no DNA stage; Picornavirales; Picornaviridae; Enterovirus; unclassified Rhinovirus.
NC_001436	Human T-lymphotropic virus 1	Viruses; Retro-transcribing viruses; Retroviridae; Orthoretrovirinae; Deltaretrovirus.
NC_001488	Human T-lymphotropic virus 2	Viruses; Retro-transcribing viruses; Retroviridae; Orthoretrovirinae; Deltaretrovirus.
NC_011800	Human T-lymphotropic virus 4	Viruses; Retro-transcribing viruses; Retroviridae; Orthoretrovirinae; Deltaretrovirus; unclassified Deltaretrovirus.
NC_010810	Human TMEV-like cardiovirus	Viruses; ssRNA positive-strand viruses, no DNA stage; Picornavirales; Picornaviridae; Cardiovirus; unclassified Cardiovirus.
NC_006064	Humulus japonicus latent virus	Viruses; ssRNA positive-strand viruses, no DNA stage; Bromoviridae; Ilarvirus.
NC_012869	Hydrangea chlorotic mottle virus	Viruses; ssRNA positive-strand viruses, no DNA stage; Tymovirales; Betaflexiviridae; Carlavirus; unclassified Carlavirus.
NC_006943	Hydrangea ringspot virus	Viruses; ssRNA positive-strand viruses, no DNA stage; Tymovirales; Alphaflexiviridae; Potexvirus.
NC_014322	Hyperthermophilic Archaeal Virus 1	Viruses; dsDNA viruses, no RNA stage; unclassified dsDNA viruses.
NC_014321	Hyperthermophilic Archaeal Virus 2	Viruses; unclassified archaeal viruses.
NC_007767	Hyphantria cunea nucleopolyhedrovirus	Viruses; dsDNA viruses, no RNA stage; Baculoviridae; Alphabaculovirus.
NC_008946	Hyposoter fugitivus ichnovirus	Viruses; dsDNA viruses, no RNA stage; Polydnaviridae; Ichnovirus.
NC_001493	Ictalurid herpesvirus 1	Viruses; dsDNA viruses, no RNA stage; Herpesvirales; Alloherpesviridae; Ictalurivirus.
NC_009028	Ilheus virus	Viruses; ssRNA positive-strand viruses, no DNA stage; Flaviviridae; Flavivirus; mosquito-borne viruses.
NC_003616	Impatiens necrotic spot virus	Viruses; ssRNA negative-strand viruses; Bunyaviridae; Tospovirus.
NC_011536	Imperata yellow mottle virus	Viruses; ssRNA positive-strand viruses, no DNA stage; Sobemovirus; unclassified Sobemovirus.
NC_001932	Indian cassava mosaic virus	Viruses; ssDNA viruses; Geminiviridae; Begomovirus.
NC_003093	Indian citrus ringspot virus	Viruses; ssRNA positive-strand viruses, no DNA stage; Tymovirales; Alphaflexiviridae; Mandarivirus.
NC_004729	Indian peanut clump virus	Viruses; ssRNA positive-strand viruses, no DNA stage; Virgaviridae; Pecluvirus.
NC_001451	Infectious bronchitis virus	Viruses; ssRNA positive-strand viruses, no DNA stage; Nidovirales; Coronaviridae; Coronavirinae; Gammacoronavirus.
NC_004178	Infectious bursal disease virus	Viruses; dsRNA viruses; Birnaviridae; Avibirnavirus.
NC_003781	Infectious flacherie virus	Viruses; ssRNA positive-strand viruses, no DNA stage; Picornavirales; Iflaviridae; Iflavirus.
NC_001652	Infectious hematopoietic necrosis virus	Viruses; ssRNA negative-strand viruses; Mononegavirales; Rhabdoviridae; Novirhabdovirus.
NC_002190	Infectious hypodermal and hematopoietic necrosis virus	Viruses; ssDNA viruses; Parvoviridae; Densovirinae; Brevidensovirus; unclassified Brevidensovirus.
NC_001915	Infectious pancreatic necrosis virus	Viruses; dsRNA viruses; Birnaviridae; Aquabirnavirus.
NC_006497	Infectious salmon anemia virus	Viruses; ssRNA negative-strand viruses; Orthomyxoviridae; Isavirus.
NC_003494	Infectious spleen and kidney necrosis virus	Viruses; dsDNA viruses, no RNA stage; Iridoviridae; Megalocytivirus.
NC_007357	Influenza A virus (A/Goose/Guangdong/1/96(H5N1))	Viruses; ssRNA negative-strand viruses; Orthomyxoviridae; Influenzavirus A.
NC_004905	Influenza A virus (A/Hong Kong/1073/99(H9N2))	Viruses; ssRNA negative-strand viruses; Orthomyxoviridae; Influenzavirus A.
NC_007374	Influenza A virus (A/Korea/426/1968(H2N2))	Viruses; ssRNA negative-strand viruses; Orthomyxoviridae; Influenzavirus A.
NC_007366	Influenza A virus (A/New York/392/2004(H3N2))	Viruses; ssRNA negative-strand viruses; Orthomyxoviridae; Influenzavirus A.
NC_002016	Influenza A virus (A/Puerto Rico/8/1934(H1N1))	Viruses; ssRNA negative-strand viruses; Orthomyxoviridae; Influenzavirus A.
NC_002204	Influenza B virus	Viruses; ssRNA negative-strand viruses; Orthomyxoviridae; Influenzavirus B.
NC_006306	Influenza C virus	Viruses; ssRNA negative-strand viruses; Orthomyxoviridae; Influenzavirus C.
NC_008187	Invertebrate iridescent virus 3	Viruses; dsDNA viruses, no RNA stage; Iridoviridae; Chloriridovirus.
NC_003038	Invertebrate iridescent virus 6	Viruses; dsDNA viruses, no RNA stage; Iridoviridae; Iridovirus.
NC_013022	Ipomoea yellow vein virus	Viruses; ssDNA viruses; Geminiviridae; Begomovirus.
NC_007905	Ippy virus	Viruses; ssRNA negative-strand viruses; Arenaviridae; Arenavirus; Old world arenaviruses.
NC_011542	Iranian maize mosaic nucleorhabdovirus	Viruses; ssRNA negative-strand viruses; Mononegavirales; Rhabdoviridae; Nucleorhabdovirus; unclassified Nucleorhabdovirus.
NC_009025	Israel acute paralysis virus of bees	Viruses; ssRNA positive-strand viruses, no DNA stage; Picornavirales; Dicistroviridae; unclassified Dicistroviridae.
NC_001494	Jaagsiekte sheep retrovirus	Viruses; Retro-transcribing viruses; Retroviridae; Orthoretrovirinae; Betaretrovirus.
NC_001437	Japanese encephalitis virus	Viruses; ssRNA positive-strand viruses, no DNA stage; Flaviviridae; Flavivirus; Japanese encephalitis virus group.
NC_013133	Japanese holly fern mottle virus	Viruses; dsRNA viruses.
NC_002187	Japanese iris necrotic ring virus	Viruses; ssRNA positive-strand viruses, no DNA stage; Tombusviridae; Carmovirus.
NC_000947	Japanese yam mosaic virus	Viruses; ssRNA positive-strand viruses, no DNA stage; Potyviridae; Potyvirus.
NC_011268	Jatropha leaf curl virus	Viruses; ssDNA viruses; Geminiviridae; Begomovirus; unclassified Begomovirus.
NC_011309	Jatropha yellow mosaic India virus	Viruses; ssDNA viruses; Geminiviridae; Begomovirus; unclassified Begomovirus.
NC_001699	JC polyomavirus	Viruses; dsDNA viruses, no RNA stage; Polyomaviridae; Polyomavirus.
NC_005287	Johnsongrass chlorotic stripe mosaic virus	Viruses; ssRNA positive-strand viruses, no DNA stage; Tombusviridae; Aureusvirus.
NC_003606	Johnsongrass mosaic virus	Viruses; ssRNA positive-strand viruses, no DNA stage; Potyviridae; Potyvirus.
NC_005080	Junin virus	Viruses; ssRNA negative-strand viruses; Arenaviridae; Arenavirus; New world arenaviruses.
NC_004284	Junonia coenia densovirus	Viruses; ssDNA viruses; Parvoviridae; Densovirinae; Densovirus.
NC_007454	J-virus	Viruses; ssRNA negative-strand viruses; Mononegavirales; Paramyxoviridae; Paramyxovirinae.
NC_004199	Kadipiro virus	Viruses; dsRNA viruses; Reoviridae; Sedoreovirinae; Seadornavirus.
NC_005876	Kakugo virus	Viruses; ssRNA positive-strand viruses, no DNA stage; Picornavirales; Iflaviridae; Iflavirus; unclassified Iflavirus.
NC_013006	Kalanchoe latent virus	Viruses; ssRNA positive-strand viruses, no DNA stage; Tymovirales; Betaflexiviridae; Carlavirus.
NC_004540	Kalanchoe top-spotting virus	Viruses; Retro-transcribing viruses; Caulimoviridae; Badnavirus.
NC_005064	Kamiti River virus	Viruses; ssRNA positive-strand viruses, no DNA stage; Flaviviridae; Flavivirus.
NC_006947	Karshi virus	Viruses; ssRNA positive-strand viruses, no DNA stage; Flaviviridae; Flavivirus; tick-borne encephalitis virus group.
NC_004807	Kashmir bee virus	Viruses; ssRNA positive-strand viruses, no DNA stage; Picornavirales; Dicistroviridae; unassigned Dicistroviridae.
NC_012533	Kedougou virus	Viruses; ssRNA positive-strand viruses, no DNA stage; Flaviviridae; Flavivirus.
NC_007619	Kelp fly virus	Viruses; ssRNA positive-strand viruses, no DNA stage.
NC_010435	Kenaf leaf curl virus	Viruses;ssDNA viruses; Geminiviridae; Begomovirus; unclassified Begomovirus
NC_001746	Kennedya yellow mosaic virus	Viruses; ssRNA positive-strand viruses, no DNA stage; Tymovirales; Tymoviridae; Tymovirus.
NC_009238	KI polyomavirus	Viruses; dsDNA viruses, no RNA stage; Polyomaviridae; Polyomavirus; unclassified Polyomavirus.
NC_013755	Kobuvirus pig/JY-2010a/CHN	Viruses; ssRNA positive-strand viruses, no DNA stage; Picornavirales; Picornaviridae; Kobuvirus; unclassified Kobuvirus; Pig Kobuvirus isolates.
NC_009029	Kokobera virus	Viruses; ssRNA positive-strand viruses, no DNA stage; Flaviviridae; Flavivirus; Kokobera virus group.
NC_007913	Konjac mosaic virus	Viruses; ssRNA positive-strand viruses, no DNA stage; Potyviridae; Potyvirus.
NC_009645	Kudzu mosaic virus	Viruses; ssDNA viruses; Geminiviridae; Begomovirus; unclassified Begomovirus.
NC_003610	Kyuri green mottle mosaic virus	Viruses; ssRNA positive-strand viruses, no DNA stage; Virgaviridae; Tobamovirus.
NC_004108	La Crosse virus	Viruses; ssRNA negative-strand viruses; Bunyaviridae; Orthobunyavirus.
NC_001639	Lactate dehydrogenase-elevating virus	Viruses; ssRNA positive-strand viruses, no DNA stage; Nidovirales; Arteriviridae; Arterivirus.
NC_001608	Lake Victoria marburgvirus	Viruses; ssRNA negative-strand viruses; Mononegavirales; Filoviridae; Marburgvirus.
NC_010737	Lamium leaf distortion associated virus	Viruses; Retro-transcribing viruses; Caulimoviridae; Caulimovirus; unclassified Caulimovirus.
NC_003690	Langat virus	Viruses; ssRNA positive-strand viruses, no DNA stage; Flaviviridae; Flavivirus; tick-borne encephalitis virus group.
NC_004296	Lassa virus	Viruses; ssRNA negative-strand viruses; Arenaviridae; Arenavirus; Old world arenaviruses.
NC_010758	Latino virus	Viruses; ssRNA negative-strand viruses; Arenaviridae; Arenavirus; New world arenaviruses.
NC_001822	Leek white stripe virus	Viruses; ssRNA positive-strand viruses, no DNA stage; Tombusviridae; Necrovirus.
NC_004011	Leek yellow stripe virus	Viruses; ssRNA positive-strand viruses, no DNA stage; Potyviridae; Potyvirus.
NC_002063	Leishmania RNA virus 1 - 1	Viruses; dsRNA viruses; Totiviridae; Leishmaniavirus.
NC_003601	Leishmania RNA virus 1 - 4	Viruses; dsRNA viruses; Totiviridae; Leishmaniavirus.
NC_002064	Leishmania RNA virus 2 - 1	Viruses; dsRNA viruses; Totiviridae; Leishmaniavirus.
NC_011558	Lettuce big-vein associated virus	Viruses; ssRNA negative-strand viruses; Varicosavirus.
NC_012909	Lettuce chlorosis virus	Viruses; ssRNA positive-strand viruses, no DNA stage; Closteroviridae; Crinivirus.
NC_003617	Lettuce infectious yellows virus	Viruses; ssRNA positive-strand viruses, no DNA stage; Closteroviridae; Crinivirus.
NC_003605	Lettuce mosaic virus	Viruses; ssRNA positive-strand viruses, no DNA stage; Potyviridae; Potyvirus.
NC_007642	Lettuce necrotic yellows virus	Viruses; ssRNA negative-strand viruses; Mononegavirales; Rhabdoviridae; Cytorhabdovirus.
NC_006051	Lettuce ring necrosis virus	Viruses; ssRNA negative-strand viruses; Ophioviridae; Ophiovirus.
NC_010832	Lettuce virus X	Viruses; ssRNA positive-strand viruses, no DNA stage; Tymovirales; Alphaflexiviridae; Potexvirus.
NC_011532	Lettuce yellow mottle virus	Viruses; ssRNA negative-strand viruses; Mononegavirales; Rhabdoviridae; Cytorhabdovirus.
NC_008348	Leucania separata nuclear polyhedrosis virus	Viruses; dsDNA viruses, no RNA stage; Baculoviridae; Alphabaculovirus.
NC_013424	Leucas zeylanica yellow vein virus satellite DNA beta	Viruses; Satellites; Satellite Nucleic Acids; Single stranded DNA satellites; Begomovirus-associated DNA beta-like sequences.
NC_007736	Liao ning virus	Viruses; dsRNA viruses; Reoviridae; Sedoreovirinae; Seadornavirus.
NC_010305	Ligustrum necrotic ringspot virus	Viruses; ssRNA positive-strand viruses, no DNA stage; Tymovirales; Betaflexiviridae; Carlavirus.
NC_005288	Lily mottle virus	Viruses; ssRNA positive-strand viruses, no DNA stage; Potyviridae; Potyvirus.
NC_005138	Lily symptomless virus	Viruses; ssRNA positive-strand viruses, no DNA stage; Tymovirales; Betaflexiviridae; Carlavirus.
NC_007192	Lily virus X	Viruses; ssRNA positive-strand viruses, no DNA stage; Tymovirales; Alphaflexiviridae; Potexvirus.
NC_009550	Lindernia anagallis yellow vein virus	Viruses; ssDNA viruses; Geminiviridae; Begomovirus; unclassified Begomovirus.
NC_009561	Lindernia anagallis yellow vein virus satellite DNA beta	Viruses; Satellites; Satellite Nucleic Acids; Single stranded DNA satellites; Begomovirus-associated DNA beta-like sequences.
NC_007983	Lisianthus necrosis virus	Viruses; ssRNA positive-strand viruses, no DNA stage; Tombusviridae; Tombusvirus.
NC_001836	Little cherry virus 1	Viruses; ssRNA positive-strand viruses, no DNA stage; Closteroviridae; unclassified Closteroviridae.
NC_005065	Little cherry virus 2	Viruses; ssRNA positive-strand viruses, no DNA stage; Closteroviridae; Ampelovirus.
NC_003976	Ljungan virus	Viruses; ssRNA positive-strand viruses, no DNA stage; Picornavirales; Picornaviridae; Parechovirus.
NC_010434	Lolium latent virus	Viruses; ssRNA positive-strand viruses, no DNA stage; Tymovirales; Alphaflexiviridae; Lolavirus.
NC_001809	Louping ill virus	Viruses; ssRNA positive-strand viruses, no DNA stage; Flaviviridae; Flavivirus; tick-borne encephalitis virus group.
NC_001696	Lucerne transient streak virus	Viruses; ssRNA positive-strand viruses, no DNA stage; Sobemovirus.
NC_003798	Lucerne transient streak virus satellite RNA	Viruses; Satellites; Satellite Nucleic Acids; Single stranded RNA satellites; Circular single stranded RNA satellites.
NC_009568	Lucky bamboo bacilliform virus	Viruses; Retro-transcribing viruses; Caulimoviridae; unclassified Caulimoviridae.
NC_010569	Ludwigia leaf distortion betasatellite	Viruses;Satellites; Satellite Nucleic Acids; Single stranded DNA satellites; Betasatellites; unclassified Begomovirus
NC_007210	Ludwigia yellow vein virus	Viruses; ssDNA viruses; Geminiviridae; Begomovirus; unclassified Begomovirus.
NC_007212	Ludwigia yellow vein virus-associated DNA beta	Viruses; Satellites; Satellite Nucleic Acids; Single stranded DNA satellites; Begomovirus-associated DNA beta-like sequences.
NC_008031	Luffa begomovirus associated DNA beta	Viruses; Satellites; Satellite Nucleic Acids; Single stranded DNA satellites; Begomovirus-associated DNA beta-like sequences.
NC_007459	Luffa puckering and leaf distortion-associated DNA beta	Viruses; Satellites; Satellite Nucleic Acids; Single stranded DNA satellites; Begomovirus-associated DNA beta-like sequences.
NC_004824	Luffa yellow mosaic virus	Viruses; ssDNA viruses; Geminiviridae; Begomovirus.
NC_004713	LuIII virus	Viruses; ssDNA viruses; Parvoviridae; Parvovirinae; Parvovirus.
NC_012776	Lujo virus	Viruses; ssRNA negative-strand viruses; Arenaviridae; unclassified Arenaviridae.
NC_003027	Lumpy skin disease virus NI-2490	Viruses; dsDNA viruses, no RNA stage; Poxviridae; Chordopoxvirinae; Capripoxvirus.
NC_001973	Lymantria dispar MNPV	Viruses; dsDNA viruses, no RNA stage; Baculoviridae; Alphabaculovirus.
NC_013953	Lymantria xylina MNPV	Viruses; dsDNA viruses, no RNA stage; Baculoviridae; Alphabaculovirus; unclassified Alphabaculovirus.
NC_005902	Lymphocystis disease virus - isolate China	Viruses; dsDNA viruses, no RNA stage; Iridoviridae; Lymphocystivirus; unclassified Lymphocystivirus.
NC_001824	Lymphocystis disease virus 1	Viruses; dsDNA viruses, no RNA stage; Iridoviridae; Lymphocystivirus.
NC_004291	Lymphocytic choriomeningitis virus	Viruses; ssRNA negative-strand viruses; Arenaviridae; Arenavirus; Old world arenaviruses.
NC_012653	Macaca fascicularis papillomavirus type 10	Viruses; dsDNA viruses, no RNA stage; Papillomaviridae; Alphapapillomavirus.
NC_012640	Macaca fascicularis papillomavirus type 7	Viruses; dsDNA viruses, no RNA stage; Papillomaviridae; unclassified Papillomaviridae; primate papillomaviruses.
NC_012652	Macaca fascicularis papillomavirus type 9	Viruses; dsDNA viruses, no RNA stage; Papillomaviridae; Alphapapillomavirus.
NC_004812	Macacine herpesvirus 1	Viruses; dsDNA viruses, no RNA stage; Herpesvirales; Herpesviridae; Alphaherpesvirinae; Simplexvirus.
NC_006150	Macacine herpesvirus 3	Viruses; dsDNA viruses, no RNA stage; Herpesvirales; Herpesviridae; Betaherpesvirinae; Cytomegalovirus.
NC_006146	Macacine herpesvirus 4	Viruses; dsDNA viruses, no RNA stage; Herpesvirales; Herpesviridae; Gammaherpesvirinae; Lymphocryptovirus.
NC_003401	Macacine herpesvirus 5	Viruses; dsDNA viruses, no RNA stage; Herpesvirales; Herpesviridae; Gammaherpesvirinae; Rhadinovirus.
NC_010819	Macaque simian foamy virus	Viruses; Retro-transcribing viruses; Retroviridae; Spumaretrovirinae; Spumavirus.
NC_005078	Machupo virus	Viruses; ssRNA negative-strand viruses; Arenaviridae; Arenavirus; New world arenaviruses.
NC_005094	Macrobrachium rosenbergii nodavirus	Viruses; ssRNA positive-strand viruses, no DNA stage; Nodaviridae; unclassified Nodaviridae.
NC_010952	Macroptilium golden mosaic virus	Viruses; ssDNA viruses; Geminiviridae; Begomovirus; unclassified Begomovirus.
NC_004097	Macroptilium mosaic Puerto Rico virus	Viruses; ssDNA viruses; Geminiviridae; Begomovirus.
NC_004099	Macroptilium yellow mosaic Florida virus	Viruses; ssDNA viruses; Geminiviridae; Begomovirus.
NC_010647	Macroptilium yellow mosaic virus	Viruses; ssDNA viruses; Geminiviridae; Begomovirus.
NC_006367	Magnaporthe oryzae virus 1	Viruses; dsRNA viruses; Totiviridae; Victorivirus.
NC_010246	Magnaporthe oryzae virus 2	Viruses; dsRNA viruses; Totiviridae.
NC_003626	Maize chlorotic dwarf virus	Viruses; ssRNA positive-strand viruses, no DNA stage; Picornavirales; Secoviridae; Waikavirus.
NC_003627	Maize chlorotic mottle virus	Viruses; ssRNA positive-strand viruses, no DNA stage; Tombusviridae; Machlomovirus.
NC_003377	Maize dwarf mosaic virus	Viruses; ssRNA positive-strand viruses, no DNA stage; Potyviridae; Potyvirus.
NC_005974	Maize fine streak virus	Viruses; ssRNA negative-strand viruses; Mononegavirales; Rhabdoviridae; Nucleorhabdovirus.
NC_005975	Maize mosaic virus	Viruses; ssRNA negative-strand viruses; Mononegavirales; Rhabdoviridae; Nucleorhabdovirus.
NC_007729	Maize necrotic streak virus	Viruses; ssRNA positive-strand viruses, no DNA stage; Tombusviridae.
NC_002786	Maize rayado fino virus	Viruses; ssRNA positive-strand viruses, no DNA stage; Tymovirales; Tymoviridae; Marafivirus.
NC_001346	Maize streak virus	Viruses; ssDNA viruses; Geminiviridae; Mastrevirus.
NC_003631	Maize white line mosaic satellite virus	Viruses; Satellites; Satellite Viruses.
NC_009533	Maize white line mosaic virus	Viruses; ssRNA positive-strand viruses, no DNA stage; Tombusviridae; Aureusvirus.
NC_008728	Mal de Rio Cuarto virus	Viruses; dsRNA viruses; Reoviridae; Spinareovirinae; Fijivirus; Fijivirus group 2.
NC_010328	Malachra yellow vein mosaic virus-associated satellite DNA beta	Viruses; Satellites; Satellite Nucleic Acids; Single stranded DNA satellites; Begomovirus-associated DNA beta-like sequences.
NC_008251	Malva mosaic virus	Viruses; ssRNA positive-strand viruses, no DNA stage; Tymovirales; Alphaflexiviridae; Potexvirus.
NC_007711	Malvastrum leaf curl betasatellite	Viruses; Satellites; Satellite Nucleic Acids; Single stranded DNA satellites; Begomovirus-associated DNA beta-like sequences.
NC_008316	Malvastrum leaf curl Guangdong virus	Viruses; ssDNA viruses; Geminiviridae; Begomovirus; unclassified Begomovirus.
NC_007724	Malvastrum leaf curl virus	Viruses; ssDNA viruses; Geminiviridae; Begomovirus; unclassified Begomovirus.
NC_007725	Malvastrum leaf curl virus-associated defective DNA beta	Viruses; Satellites; Satellite Nucleic Acids; Single stranded DNA satellites; Begomovirus-associated DNA beta-like sequences.
NC_008559	Malvastrum yellow mosaic virus	Viruses; ssDNA viruses; Geminiviridae; Begomovirus; unclassified Begomovirus.
NC_008560	Malvastrum yellow mosaic virus satellite DNA beta	Viruses; Satellites; Satellite Nucleic Acids; Single stranded DNA satellites; Begomovirus-associated DNA beta-like sequences.
NC_008561	Malvastrum yellow mosaic virus-associated DNA 1	Viruses; Satellites; unclassified Satellites; Begomovirus-associated alphasatellites.
NC_012665	Malvastrum yellow vein Baoshan virus	Viruses; ssDNA viruses; Geminiviridae; Begomovirus; unclassified Begomovirus.
NC_004634	Malvastrum yellow vein virus	Viruses; ssDNA viruses; Geminiviridae; Begomovirus.
NC_004733	Malvastrum yellow vein virus satellite DNA beta	Viruses; Satellites; Satellite Nucleic Acids; Single stranded DNA satellites; Begomovirus-associated DNA beta-like sequences.
NC_006631	Malvastrum yellow vein Yunnan virus	Viruses; ssDNA viruses; Geminiviridae; Begomovirus; unclassified Begomovirus.
NC_006632	Malvastrum yellow vein Yunnan virus satellite DNA beta	Viruses; Satellites; Satellite Nucleic Acids; Single stranded DNA satellites; Begomovirus-associated DNA beta-like sequences.
NC_003529	Mamestra configurata NPV-A	Viruses; dsDNA viruses, no RNA stage; Baculoviridae; Alphabaculovirus.
NC_004117	Mamestra configurata NPV-B	Viruses; dsDNA viruses, no RNA stage; Baculoviridae; Alphabaculovirus.
NC_004255	Mammalian orthoreovirus 1	Viruses; dsRNA viruses; Reoviridae; Spinareovirinae; Orthoreovirus.
NC_004254	Mammalian orthoreovirus 2	Viruses; dsRNA viruses; Reoviridae; Spinareovirinae; Orthoreovirus.
NC_004274	Mammalian orthoreovirus 3	Viruses; dsRNA viruses; Reoviridae; Spinareovirinae; Orthoreovirus.
NC_009489	Mapuera virus	Viruses; ssRNA negative-strand viruses; Mononegavirales; Paramyxoviridae; Paramyxovirinae; Rubulavirus.
NC_008716	Maracuja mosaic virus	Viruses; ssRNA positive-strand viruses, no DNA stage; Virgaviridae; Tobamovirus; unclassified Tobamovirus.
NC_008019	Marine birnavirus	Viruses; dsRNA viruses; Birnaviridae; Aquabirnavirus; unclassified Aquabirnavirus.
NC_009757	Marine RNA virus JP-A	Viruses; ssRNA positive-strand viruses, no DNA stage; Picornavirales; environmental samples.
NC_009758	Marine RNA virus JP-B	Viruses; ssRNA positive-strand viruses, no DNA stage; Picornavirales; environmental samples.
NC_009756	Marine RNA virus SOG	Viruses; ssRNA positive-strand viruses, no DNA stage; environmental samples.
NC_013756	Marseillevirus	Viruses; dsDNA viruses, no RNA stage; unclassified dsDNA viruses.
NC_008725	Maruca vitrata MNPV	Viruses; dsDNA viruses, no RNA stage; Baculoviridae; Alphabaculovirus.
NC_001550	Mason-Pfizer monkey virus	Viruses; Retro-transcribing viruses; Retroviridae; Orthoretrovirinae; Betaretrovirus.
NC_008519	Mastomys coucha papillomavirus 2	Viruses; dsDNA viruses, no RNA stage; Papillomaviridae; unclassified Papillomaviridae.
NC_001605	Mastomys natalensis papillomavirus	Viruses; dsDNA viruses, no RNA stage; Papillomaviridae; Iotapapillomavirus.
NC_003417	Mayaro virus	Viruses; ssRNA positive-strand viruses, no DNA stage; Togaviridae; Alphavirus; SFV complex.
NC_001498	Measles virus	Viruses; ssRNA negative-strand viruses; Mononegavirales; Paramyxoviridae; Paramyxovirinae; Morbillivirus.
NC_013266	Melandrium yellow fleck virus	Viruses; ssRNA positive-strand viruses, no DNA stage; Bromoviridae; Bromovirus.
NC_001993	Melanoplus sanguinipes entomopoxvirus	Viruses; dsDNA viruses, no RNA stage; Poxviridae; Entomopoxvirinae.
NC_002641	Meleagrid herpesvirus 1	Viruses; dsDNA viruses, no RNA stage; Herpesvirales; Herpesviridae; Alphaherpesvirinae; Mardivirus.
NC_010809	Melon aphid-borne yellows virus	Viruses; ssRNA positive-strand viruses, no DNA stage; Luteoviridae; Polerovirus.
NC_003860	Melon chlorotic leaf curl virus	Viruses; ssDNA viruses; Geminiviridae; Begomovirus.
NC_001504	Melon necrotic spot virus	Viruses; ssRNA positive-strand viruses, no DNA stage; Tombusviridae; Carmovirus.
NC_008300	Melon yellow spot virus	Viruses; ssRNA negative-strand viruses; Bunyaviridae; Tospovirus.
NC_007620	Menangle virus	Viruses; ssRNA negative-strand viruses; Mononegavirales; Paramyxoviridae; Paramyxovirinae.
NC_010277	Merkel cell polyomavirus	Viruses; dsDNA viruses, no RNA stage; Polyomaviridae; Polyomavirus; unclassified Polyomavirus.
NC_007965	Merremia mosaic virus	Viruses; ssDNA viruses; Geminiviridae; Begomovirus; unclassified Begomovirus.
NC_010818	Mesta yellow vein mosaic Bahraich virus	Viruses; ssDNA viruses; Geminiviridae; Begomovirus; unclassified Begomovirus.
NC_009088	Mesta yellow vein mosaic virus	Viruses; ssDNA viruses; Geminiviridae; Begomovirus; unclassified Begomovirus.
NC_009903	Mesta yellow vein mosaic virus-associated DNA beta	Viruses; Satellites; Satellite Nucleic Acids; Single stranded DNA satellites; Begomovirus-associated DNA beta-like sequences.
NC_008171	Micromonas pusilla reovirus	Viruses; dsRNA viruses; Reoviridae; Sedoreovirinae; Mimoreovirus.
NC_007028	Microplitis demolitor bracovirus	Viruses; dsDNA viruses, no RNA stage; Polydnaviridae; Bracovirus.
NC_012702	Midway virus	Viruses; ssRNA negative-strand viruses; Mononegavirales; unclassified Mononegavirales.
NC_011189	Mikania micrantha mosaic virus	Viruses; ssRNA positive-strand viruses, no DNA stage; Picornavirales; Secoviridae; Comovirinae; Fabavirus; unclassified Fabavirus.
NC_003638	Milk vetch dwarf virus	Viruses; ssDNA viruses; Nanoviridae; Nanovirus.
NC_009546	Mimosa yellow leaf curl virus	Viruses; ssDNA viruses; Geminiviridae; Begomovirus; unclassified Begomovirus.
NC_009556	Mimosa yellow leaf curl virus satellite DNA beta	Viruses; Satellites; Satellite Nucleic Acids; Single stranded DNA satellites; Begomovirus-associated DNA beta-like sequences.
NC_009564	Mimosa yellow leaf curl virus-associated DNA 1	Viruses; Satellites; unclassified Satellites; Begomovirus-associated alphasatellites.
NC_010438	Miniopterus bat coronavirus HKU8	Viruses; ssRNA positive-strand viruses, no DNA stage; Nidovirales; Coronaviridae; Coronavirinae; Alphacoronavirus.
NC_004579	Mink astrovirus	Viruses; ssRNA positive-strand viruses, no DNA stage; Astroviridae; Mamastrovirus.
NC_006944	Mint virus 1	Viruses; ssRNA positive-strand viruses, no DNA stage; Closteroviridae; Closterovirus; unclassified Closterovirus.
NC_006948	Mint virus X	Viruses; ssRNA positive-strand viruses, no DNA stage; Tymovirales; Alphaflexiviridae; Potexvirus; unclassified Potexvirus.
NC_001510	Minute virus of mice	Viruses; ssDNA viruses; Parvoviridae; Parvovirinae; Parvovirus.
NC_004036	Mirabilis mosaic virus	Viruses; Retro-transcribing viruses; Caulimoviridae; Caulimovirus.
NC_004779	Mirafiori lettuce big-vein virus	Viruses; ssRNA negative-strand viruses; Ophioviridae; Ophiovirus.
NC_003379	Miscanthus streak virus	Viruses; ssDNA viruses; Geminiviridae; Mastrevirus.
NC_007903	Mobala virus	Viruses; ssRNA negative-strand viruses; Arenaviridae; Arenavirus; Old world arenaviruses.
NC_003635	Modoc virus	Viruses; ssRNA positive-strand viruses, no DNA stage; Flaviviridae; Flavivirus; Modoc virus group.
NC_006429	Mokola virus	Viruses; ssRNA negative-strand viruses; Mononegavirales; Rhabdoviridae; Lyssavirus.
NC_001731	Molluscum contagiosum virus subtype 1	Viruses; dsDNA viruses, no RNA stage; Poxviridae; Chordopoxvirinae; Molluscipoxvirus.
NC_001501	Moloney murine leukemia virus	Viruses; Retro-transcribing viruses; Retroviridae; Orthoretrovirinae; Gammaretrovirus; Murine leukemia virus.
NC_001502	Moloney murine sarcoma virus	Viruses; Retro-transcribing viruses; Retroviridae; Orthoretrovirinae; Gammaretrovirus.
NC_003310	Monkeypox virus Zaire-96-I-16	Viruses; dsDNA viruses, no RNA stage; Poxviridae; Chordopoxvirinae; Orthopoxvirus.
NC_004119	Montana myotis leukoencephalitis virus	Viruses; ssRNA positive-strand viruses, no DNA stage; Flaviviridae; Flavivirus.
NC_006572	Mopeia Lassa reassortant 29	Viruses; ssRNA negative-strand viruses; Arenaviridae; Arenavirus; Old world arenaviruses; unclassified Old world arenaviruses.
NC_006574	Mopeia virus AN20410	Viruses; ssRNA negative-strand viruses; Arenaviridae; Arenavirus; Old world arenaviruses.
NC_009995	Moroccan watermelon mosaic virus	Viruses; ssRNA positive-strand viruses, no DNA stage; Potyviridae; Potyvirus.
NC_013057	Morogoro virus	Viruses; ssRNA negative-strand viruses; Arenaviridae; Arenavirus; Old world arenaviruses; unclassified Old world arenaviruses.
NC_005339	Mossman virus	Viruses; ssRNA negative-strand viruses; Mononegavirales; Paramyxoviridae; Paramyxovirinae.
NC_001503	Mouse mammary tumor virus	Viruses; Retro-transcribing viruses; Retroviridae; Orthoretrovirinae; Betaretrovirus.
NC_001630	Mouse parvovirus 1	Viruses; ssDNA viruses; Parvoviridae; Parvovirinae; Parvovirus.
NC_008186	Mouse parvovirus 2	Viruses; ssDNA viruses; Parvoviridae; Parvovirinae; Parvovirus; unclassified Parvovirus.
NC_008185	Mouse parvovirus 3	Viruses; ssDNA viruses; Parvoviridae; Parvovirinae; Parvovirus; unclassified Parvovirus.
NC_011619	Mouse parvovirus 4a	Viruses; ssDNA viruses; Parvoviridae; Parvovirinae; Parvovirus; unclassified Parvovirus.
NC_011618	Mouse parvovirus 5a	Viruses; ssDNA viruses; Parvoviridae; Parvovirinae; Parvovirus; unclassified Parvovirus.
NC_005053	Mulard duck circovirus	Viruses; ssDNA viruses; Circoviridae; Circovirus; unclassified Circovirus.
NC_002200	Mumps virus	Viruses; ssRNA negative-strand viruses; Mononegavirales; Paramyxoviridae; Paramyxovirinae; Rubulavirus.
NC_004608	Mungbean yellow mosaic India virus	Viruses; ssDNA viruses; Geminiviridae; Begomovirus.
NC_001983	Mungbean yellow mosaic virus	Viruses; ssDNA viruses; Geminiviridae; Begomovirus.
NC_011550	Munia coronavirus HKU13-3514	Viruses; ssRNA positive-strand viruses, no DNA stage; Nidovirales; Coronaviridae; Coronavirinae; Gammacoronavirus.
NC_004065	Murid herpesvirus 1	Viruses; dsDNA viruses, no RNA stage; Herpesvirales; Herpesviridae; Betaherpesvirinae; Muromegalovirus.
NC_002512	Murid herpesvirus 2	Viruses; dsDNA viruses, no RNA stage; Herpesvirales; Herpesviridae; Betaherpesvirinae; Muromegalovirus.
NC_001826	Murid herpesvirus 4	Viruses; dsDNA viruses, no RNA stage; Herpesvirales; Herpesviridae; Gammaherpesvirinae; Rhadinovirus.
NC_012584	Murine adenovirus 3	Viruses; dsDNA viruses, no RNA stage; Adenoviridae; Mastadenovirus; Murine adenovirus C.
NC_000942	Murine adenovirus A	Viruses; dsDNA viruses, no RNA stage; Adenoviridae; Mastadenovirus.
NC_001846	Murine hepatitis virus strain A59	Viruses; ssRNA positive-strand viruses, no DNA stage; Nidovirales; Coronaviridae; Coronavirinae; Betacoronavirus.
NC_006852	Murine hepatitis virus strain JHM	Viruses; ssRNA positive-strand viruses, no DNA stage; Nidovirales; Coronaviridae; Coronavirinae; Betacoronavirus.
NC_008311	Murine norovirus 1	Viruses; ssRNA positive-strand viruses, no DNA stage; Caliciviridae; Norovirus.
NC_001506	Murine osteosarcoma virus	Viruses; Retro-transcribing viruses; Retroviridae; Orthoretrovirinae; Gammaretrovirus.
NC_001505	Murine pneumotropic virus	Viruses; dsDNA viruses, no RNA stage; Polyomaviridae; Polyomavirus.
NC_001515	Murine polyomavirus	Viruses; dsDNA viruses, no RNA stage; Polyomaviridae; Polyomavirus.
NC_001702	Murine type C retrovirus	Viruses; Retro-transcribing viruses; Retroviridae; Orthoretrovirinae; Gammaretrovirus; Murine leukemia virus.
NC_000943	Murray Valley encephalitis virus	Viruses; ssRNA positive-strand viruses, no DNA stage; Flaviviridae; Flavivirus; Japanese encephalitis virus group.
NC_010671	Musca domestica salivary gland hypertrophy virus	Viruses; dsDNA viruses, no RNA stage; unclassified dsDNA viruses.
NC_006561	Muscovy duck circovirus	Viruses; ssDNA viruses; Circoviridae; Circovirus; unclassified Circovirus.
NC_006147	Muscovy duck parvovirus	Viruses; ssDNA viruses; Parvoviridae; Parvovirinae; Dependovirus.
NC_001633	Mushroom bacilliform virus	Viruses; ssRNA positive-strand viruses, no DNA stage; Barnaviridae; Barnavirus.
NC_010743	Mycoreovirus 1	Viruses; dsRNA viruses; Reoviridae; Spinareovirinae; Mycoreovirus.
NC_007524	Mycoreovirus 3	Viruses; dsRNA viruses; Reoviridae; Spinareovirinae; Mycoreovirus.
NC_003885	Mycovirus FusoV	Viruses; dsRNA viruses; Partitiviridae; unclassified Partitiviridae.
NC_011310	Myotis polyomavirus VM-2008	Viruses; dsDNA viruses, no RNA stage; Polyomaviridae; Polyomavirus; unclassified Polyomavirus.
NC_005341	Mythimna loreyi densovirus	Viruses; ssDNA viruses; Parvoviridae; Densovirinae; Densovirus.
NC_001132	Myxoma virus	Viruses; dsDNA viruses, no RNA stage; Poxviridae; Chordopoxvirinae; Leporipoxvirus.
NC_005040	Myzus persicae densovirus	Viruses; ssDNA viruses; Parvoviridae; Densovirinae; Densovirus.
NC_005954	Nanovirus-like particle	Viruses; Satellites; unclassified Satellites; Begomovirus-associated alphasatellites.
NC_008266	Narcissus common latent virus	Viruses; ssRNA positive-strand viruses, no DNA stage; Tymovirales; Betaflexiviridae; Carlavirus.
NC_008824	Narcissus degeneration virus	Viruses; ssRNA positive-strand viruses, no DNA stage; Potyviridae; Potyvirus.
NC_001441	Narcissus mosaic virus	Viruses; ssRNA positive-strand viruses, no DNA stage; Tymovirales; Alphaflexiviridae; Potexvirus.
NC_008552	Narcissus symptomless virus	Viruses; ssRNA positive-strand viruses, no DNA stage; Tymovirales; Betaflexiviridae; Carlavirus; unclassified Carlavirus.
NC_011541	Narcissus yellow stripe virus	Viruses; ssRNA positive-strand viruses, no DNA stage; Potyviridae; Potyvirus.
NC_011538	Nemesia ring necrosis virus	Viruses; ssRNA positive-strand viruses, no DNA stage; Tymovirales; Tymoviridae; Tymovirus; unclassified Tymovirus.
NC_008252	Neodiprion abietis NPV	Viruses; dsDNA viruses, no RNA stage; Baculoviridae; Gammabaculovirus.
NC_005906	Neodiprion lecontii NPV	Viruses; dsDNA viruses, no RNA stage; Baculoviridae; Gammabaculovirus.
NC_005905	Neodiprion sertifer NPV	Viruses; dsDNA viruses, no RNA stage; Baculoviridae; Gammabaculovirus.
NC_007679	Nerine virus X	Viruses; ssRNA positive-strand viruses, no DNA stage; Tymovirales; Alphaflexiviridae; Potexvirus.
NC_007916	Newbury agent 1	Viruses; ssRNA positive-strand viruses, no DNA stage; Caliciviridae; Nebovirus.
NC_002617	Newcastle disease virus B1	Viruses; ssRNA negative-strand viruses; Mononegavirales; Paramyxoviridae; Paramyxovirinae; Avulavirus.
NC_013955	Ngaingan virus	Viruses; ssRNA negative-strand viruses; Mononegavirales; Rhabdoviridae; unassigned Rhabdoviridae.
NC_003652	Nilaparvata lugens reovirus	Viruses; dsRNA viruses; Reoviridae; Spinareovirinae; Fijivirus.
NC_002728	Nipah virus	Viruses; ssRNA negative-strand viruses; Mononegavirales; Paramyxoviridae; Paramyxovirinae; Henipavirus.
NC_002690	Nodamura virus	Viruses; ssRNA positive-strand viruses, no DNA stage; Nodaviridae; Alphanodavirus.
NC_009017	Nootka lupine vein-clearing virus	Viruses; ssRNA positive-strand viruses, no DNA stage; Tombusviridae.
NC_007919	Nora virus	Viruses; ssRNA positive-strand viruses, no DNA stage.
NC_002251	Northern cereal mosaic virus	Viruses; ssRNA negative-strand viruses; Mononegavirales; Rhabdoviridae; Cytorhabdovirus.
NC_001959	Norwalk virus	Viruses; ssRNA positive-strand viruses, no DNA stage; Caliciviridae; Norovirus.
NC_001990	Nudaurelia capensis beta virus	Viruses; ssRNA positive-strand viruses, no DNA stage; Tetraviridae; Betatetravirus.
NC_012703	Nyamanini virus	Viruses; ssRNA negative-strand viruses; Mononegavirales; unclassified Mononegavirales.
NC_001793	Oat blue dwarf virus	Viruses; ssRNA positive-strand viruses, no DNA stage; Tymovirales; Tymoviridae; Marafivirus.
NC_003633	Oat chlorotic stunt virus	Viruses; ssRNA positive-strand viruses, no DNA stage; Tombusviridae; Avenavirus.
NC_010799	Oat dwarf virus	Viruses; ssDNA viruses; Geminiviridae; Mastrevirus; unclassified Mastrevirus.
NC_002357	Oat golden stripe virus	Viruses; ssRNA positive-strand viruses, no DNA stage; Virgaviridae; Furovirus.
NC_004016	Oat mosaic virus	Viruses; ssRNA positive-strand viruses, no DNA stage; Potyviridae; Bymovirus.
NC_005136	Oat necrotic mottle virus	Viruses; ssRNA positive-strand viruses, no DNA stage; Potyviridae; Tritimovirus.
NC_003852	Obuda pepper virus	Viruses; ssRNA positive-strand viruses, no DNA stage; Virgaviridae; Tobamovirus.
NC_001728	Odontoglossum ringspot virus	Viruses; ssRNA positive-strand viruses, no DNA stage; Virgaviridae; Tobamovirus.
NC_004093	Okra leaf curl betasatellite	Viruses; Satellites; Satellite Nucleic Acids; Single stranded DNA satellites; Begomovirus-associated DNA beta-like sequences.
NC_014040	Okra leaf curl Bihar virus	Viruses; ssDNA viruses; Geminiviridae; Begomovirus; unclassified Begomovirus.
NC_010620	Okra leaf curl disease associated DNA 1	Viruses; Satellites; unclassified Satellites; Begomovirus-associated alphasatellites.
NC_009731	Okra leaf curl Mali virus satellite DNA beta	Viruses; Satellites; Satellite Nucleic Acids; Single stranded DNA satellites; Begomovirus-associated DNA beta-like sequences.
NC_013017	Okra leaf curl virus	Viruses; ssDNA viruses; Geminiviridae; Begomovirus.
NC_009532	Okra mosaic virus	Viruses; ssRNA positive-strand viruses, no DNA stage; Tymovirales; Tymoviridae; Tymovirus.
NC_011181	Okra mottle virus	Viruses; ssDNA viruses; Geminiviridae; Begomovirus; unclassified Begomovirus.
NC_008377	Okra yellow crinkle virus	Viruses; ssDNA viruses; Geminiviridae; Begomovirus; unclassified Begomovirus.
NC_014066	Okra yellow mosaic Mexico virus	Viruses; ssDNA viruses; Geminiviridae; Begomovirus; unclassified Begomovirus.
NC_005051	Okra yellow vein disease associated sequence	Viruses; Satellites; Satellite Nucleic Acids; Single stranded DNA satellites; Begomovirus-associated DNA beta-like sequences.
NC_004673	Okra yellow vein mosaic virus	Viruses; ssDNA viruses; Geminiviridae; Begomovirus.
NC_008582	Old World harvest mouse papillomavirus	Viruses; dsDNA viruses, no RNA stage; Papillomaviridae; unclassified Papillomaviridae.
NC_001721	Olive latent virus 1	Viruses; ssRNA positive-strand viruses, no DNA stage; Tombusviridae; Necrovirus.
NC_003671	Olive latent virus 2	Viruses; ssRNA positive-strand viruses, no DNA stage; Bromoviridae; Oleavirus.
NC_013920	Olive latent virus 3	Viruses; ssRNA positive-strand viruses, no DNA stage; Tymovirales; Tymoviridae; unclassified Tymoviridae.
NC_006939	Olive mild mosaic virus	Viruses; ssRNA positive-strand viruses, no DNA stage; Tombusviridae; Necrovirus; unclassified Necrovirus.
NC_010248	Oliveros virus	Viruses; ssRNA negative-strand viruses; Arenaviridae; Arenavirus; New world arenaviruses.
NC_005062	Omsk hemorrhagic fever virus	Viruses; ssRNA positive-strand viruses, no DNA stage; Flaviviridae; Flavivirus; tick-borne encephalitis virus group.
NC_005029	Onion yellow dwarf virus	Viruses; ssRNA positive-strand viruses, no DNA stage; Potyviridae; Potyvirus.
NC_001513	Ononis yellow mosaic virus	Viruses; ssRNA positive-strand viruses, no DNA stage; Tymovirales; Tymoviridae; Tymovirus.
NC_001512	O'nyong-nyong virus	Viruses; ssRNA positive-strand viruses, no DNA stage; Togaviridae; Alphavirus; SFV complex.
NC_007559	Operophtera brumata reovirus	Viruses; dsRNA viruses; Reoviridae; unclassified Reoviridae.
NC_004049	Ophiostoma mitovirus 3a	Viruses; ssRNA positive-strand viruses, no DNA stage; Narnaviridae; Mitovirus.
NC_004052	Ophiostoma mitovirus 4	Viruses; ssRNA positive-strand viruses, no DNA stage; Narnaviridae; Mitovirus.
NC_004053	Ophiostoma mitovirus 5	Viruses; ssRNA positive-strand viruses, no DNA stage; Narnaviridae; Mitovirus.
NC_004054	Ophiostoma mitovirus 6	Viruses; ssRNA positive-strand viruses, no DNA stage; Narnaviridae; Mitovirus.
NC_006060	Opuntia virus X	Viruses; ssRNA positive-strand viruses, no DNA stage; Tymovirales; Alphaflexiviridae; Potexvirus; unclassified Potexvirus.
NC_013439	Orangutan polyomavirus	Viruses; dsDNA viruses, no RNA stage; Polyomaviridae; Polyomavirus; unclassified Polyomavirus.
NC_009608	Orchid fleck virus	Viruses; ssRNA negative-strand viruses; Mononegavirales; Rhabdoviridae; unclassified Rhabdoviridae.
NC_005336	Orf virus	Viruses; dsDNA viruses, no RNA stage; Poxviridae; Chordopoxvirinae; Parapoxvirus.
NC_010276	Orgyia leucostigma NPV	Viruses; dsDNA viruses, no RNA stage; Baculoviridae; Alphabaculovirus.
NC_001875	Orgyia pseudotsugata MNPV	Viruses; dsDNA viruses, no RNA stage; Baculoviridae; Alphabaculovirus.
NC_005775	Oropouche virus	Viruses; ssRNA negative-strand viruses; Bunyaviridae; Orthobunyavirus.
NC_011588	Oryctes rhinoceros virus	Viruses; dsDNA viruses, no RNA stage; unclassified dsDNA viruses; Nudivirus.
NC_007649	Oryza rufipogon endornavirus	Viruses; dsRNA viruses; Endornaviridae; Endornavirus.
NC_007647	Oryza sativa endornavirus	Viruses; dsRNA viruses; Endornaviridae; Endornavirus.
NC_005881	Ostreid herpesvirus 1	Viruses; dsDNA viruses, no RNA stage; Herpesvirales; Malacoherpesviridae; Ostreavirus.
NC_013288	Ostreococcus tauri virus 1	Viruses; dsDNA viruses, no RNA stage; Phycodnaviridae; unclassified Phycodnaviridae.
NC_010191	Ostreococcus virus OsV5	Viruses; dsDNA viruses, no RNA stage; Phycodnaviridae; unclassified Phycodnaviridae.
NC_011068	Ourmia melon virus	Viruses; ssRNA positive-strand viruses, no DNA stage; Ourmiavirus.
NC_002513	Ovine adenovirus A	Viruses; dsDNA viruses, no RNA stage; Adenoviridae; Mastadenovirus.
NC_004037	Ovine adenovirus D	Viruses; dsDNA viruses, no RNA stage; Adenoviridae; Atadenovirus.
NC_002469	Ovine astrovirus	Viruses; ssRNA positive-strand viruses, no DNA stage; Astroviridae; Mamastrovirus.
NC_007015	Ovine enzootic nasal tumor virus	Viruses; Retro-transcribing viruses; Retroviridae; Orthoretrovirinae; Betaretrovirus; unclassified Betaretrovirus.
NC_007646	Ovine herpesvirus 2	Viruses; dsDNA viruses, no RNA stage; Herpesvirales; Herpesviridae; Gammaherpesvirinae; Macavirus.
NC_001511	Ovine lentivirus	Viruses; Retro-transcribing viruses; Retroviridae; Orthoretrovirinae; Lentivirus; unclassified Lentivirus.
NC_001789	Ovine papillomavirus - 1	Viruses; dsDNA viruses, no RNA stage; Papillomaviridae; Deltapapillomavirus.
NC_004560	Oyster mushroom spherical virus	Viruses; ssRNA positive-strand viruses, no DNA stage.
NC_005986	Palyam virus	Viruses; dsRNA viruses; Reoviridae; Sedoreovirinae; Orbivirus.
NC_014252	Panax virus Y	Viruses; ssRNA positive-strand viruses, no DNA stage; Potyviridae; Potyvirus; unclassified Potyvirus.
NC_003847	Panicum mosaic satellite virus	Viruses; Satellites; Satellite Viruses.
NC_002598	Panicum mosaic virus	Viruses; ssRNA positive-strand viruses, no DNA stage; Tombusviridae; Panicovirus.
NC_001647	Panicum streak virus	Viruses; ssDNA viruses; Geminiviridae; Mastrevirus.
NC_003521	Panine herpesvirus 2	Viruses; dsDNA viruses, no RNA stage; Herpesvirales; Herpesviridae; Betaherpesvirinae; Cytomegalovirus.
NC_005321	Papaya leaf curl China virus	Viruses; ssDNA viruses; Geminiviridae; Begomovirus.
NC_009555	Papaya leaf curl China virus satellite DNA beta	Viruses; Satellites; Satellite Nucleic Acids; Single stranded DNA satellites; Begomovirus-associated DNA beta-like sequences.
NC_005844	Papaya leaf curl Guangdong virus	Viruses; ssDNA viruses; Geminiviridae; Begomovirus.
NC_004147	Papaya leaf curl virus	Viruses; ssDNA viruses; Geminiviridae; Begomovirus.
NC_004706	Papaya leaf curl virus betasatellite	Viruses; Satellites; Satellite Nucleic Acids; Single stranded DNA satellites; Begomovirus-associated DNA beta-like sequences.
NC_005028	Papaya leaf distortion mosaic virus	Viruses; ssRNA positive-strand viruses, no DNA stage; Potyviridae; Potyvirus.
NC_001748	Papaya mosaic virus	Viruses; ssRNA positive-strand viruses, no DNA stage; Tymovirales; Alphaflexiviridae; Potexvirus.
NC_001785	Papaya ringspot virus	Viruses; ssRNA positive-strand viruses, no DNA stage; Potyviridae; Potyvirus.
NC_007653	Papiine herpesvirus 2	Viruses; dsDNA viruses, no RNA stage; Herpesvirales; Herpesviridae; Alphaherpesvirinae; Simplexvirus.
NC_004106	Paprika mild mottle virus	Viruses; ssRNA positive-strand viruses, no DNA stage; Virgaviridae; Tobamovirus.
NC_006430	Parainfluenza virus 5	Viruses; ssRNA negative-strand viruses; Mononegavirales; Paramyxoviridae; Paramyxovirinae; Rubulavirus.
NC_009923	Paralichthys olivaceus birnavirus	Viruses; dsRNA viruses; Birnaviridae; Aquabirnavirus; unclassified Aquabirnavirus.
NC_000852	Paramecium bursaria Chlorella virus 1	Viruses; dsDNA viruses, no RNA stage; Phycodnaviridae; Chlorovirus.
NC_009899	Paramecium bursaria Chlorella virus AR158	Viruses; dsDNA viruses, no RNA stage; Phycodnaviridae; Chlorovirus; unclassified Chlorovirus.
NC_008603	Paramecium bursaria Chlorella virus FR483	Viruses; dsDNA viruses, no RNA stage; Phycodnaviridae; Chlorovirus.
NC_009898	Paramecium bursaria Chlorella virus NY2A	Viruses; dsDNA viruses, no RNA stage; Phycodnaviridae; Chlorovirus.
NC_010756	Parana virus	Viruses; ssRNA negative-strand viruses; Arenaviridae; Arenavirus; New world arenaviruses.
NC_003691	Pariacato virus	Viruses; ssRNA positive-strand viruses, no DNA stage; Nodaviridae; Alphanodavirus.
NC_005848	Parietaria mottle virus	Viruses; ssRNA positive-strand viruses, no DNA stage; Bromoviridae; Ilarvirus.
NC_003628	Parsnip yellow fleck virus	Viruses; ssRNA positive-strand viruses, no DNA stage; Picornavirales; Secoviridae; Sequivirus.
NC_008292	Passiflora latent carlavirus	Viruses; ssRNA positive-strand viruses, no DNA stage; Tymovirales; Betaflexiviridae; Carlavirus; unclassified Carlavirus.
NC_012786	Passionfruit severe leaf distortion virus	Viruses; ssDNA viruses; Geminiviridae; Begomovirus; unclassified Begomovirus.
NC_003974	Patchouli mild mosaic virus	Viruses; ssRNA positive-strand viruses, no DNA stage; Picornavirales; Secoviridae; Comovirinae; Fabavirus.
NC_001368	Pea early-browning virus	Viruses; ssRNA positive-strand viruses, no DNA stage; Virgaviridae; Tobravirus.
NC_003854	Pea enation mosaic virus satellite RNA	Viruses; Satellites; Satellite Nucleic Acids; Single stranded RNA satellites; Small linear single stranded RNA satellites.
NC_003629	Pea enation mosaic virus-1	Viruses; ssRNA positive-strand viruses, no DNA stage; Luteoviridae; Enamovirus.
NC_003853	Pea enation mosaic virus-2	Viruses; ssRNA positive-strand viruses, no DNA stage; Umbravirus.
NC_001671	Pea seed-borne mosaic virus	Viruses; ssRNA positive-strand viruses, no DNA stage; Potyviridae; Potyvirus.
NC_004995	Pea stem necrosis virus	Viruses; ssRNA positive-strand viruses, no DNA stage; Tombusviridae; Carmovirus.
NC_009892	Peach chlorotic mottle virus	Viruses; ssRNA positive-strand viruses, no DNA stage; Tymovirales; Betaflexiviridae; Foveavirus.
NC_011552	Peach mosaic virus	Viruses; ssRNA positive-strand viruses, no DNA stage; Tymovirales; Betaflexiviridae; Trichovirus.
NC_001634	Peanut chlorotic streak virus	Viruses; Retro-transcribing viruses; Caulimoviridae; Soymovirus.
NC_003668	Peanut clump virus	Viruses; ssRNA positive-strand viruses, no DNA stage; Virgaviridae; Pecluvirus.
NC_002600	Peanut mottle virus	Viruses; ssRNA positive-strand viruses, no DNA stage; Potyviridae; Potyvirus.
NC_002038	Peanut stunt virus	Viruses; ssRNA positive-strand viruses, no DNA stage; Bromoviridae; Cucumovirus.
NC_003855	Peanut stunt virus satellite RNA	Viruses; Satellites; Satellite Nucleic Acids; Single stranded RNA satellites; Small linear single stranded RNA satellites.
NC_004723	Pear latent virus	Viruses; ssRNA positive-strand viruses, no DNA stage; Tombusviridae; Tombusvirus.
NC_012118	Pedilanthus leaf curl virus	Viruses; ssDNA viruses; Geminiviridae; Begomovirus; unclassified Begomovirus.
NC_005985	Pelargonium chlorotic ring pattern virus	Viruses; ssRNA positive-strand viruses, no DNA stage; Tombusviridae.
NC_005286	Pelargonium flower break virus	Viruses; ssRNA positive-strand viruses, no DNA stage; Tombusviridae; Carmovirus.
NC_007017	Pelargonium line pattern virus	Viruses; ssRNA positive-strand viruses, no DNA stage; Tombusviridae.
NC_005285	Pelargonium necrotic spot virus	Viruses; ssRNA positive-strand viruses, no DNA stage; Tombusviridae; Tombusvirus.
NC_013262	Pelargonium vein banding virus	Viruses; Retro-transcribing viruses; Caulimoviridae; Badnavirus.
NC_003649	Pelargonium zonate spot virus	Viruses; ssRNA positive-strand viruses, no DNA stage; Bromoviridae; Anulavirus.
NC_007915	Penaeid shrimp infectious myonecrosis virus	Viruses; dsRNA viruses; Totiviridae.
NC_007218	Penaeus merguiensis densovirus	Viruses; ssDNA viruses; Parvoviridae; Densovirinae; unclassified Densovirinae.
NC_011545	Penaeus monodon hepatopancreatic parvovirus	Viruses; ssDNA viruses; Parvoviridae; Parvovirinae; Parvovirus; unclassified Parvovirus.
NC_007539	Penicillium chrysogenum virus	Viruses; dsRNA viruses; Chrysoviridae; Chrysovirus.
NC_007221	Penicillium stoloniferum virus F	Viruses; dsRNA viruses; Partitiviridae; Partitivirus.
NC_005976	Penicillium stoloniferum virus S	Viruses; dsRNA viruses; Partitiviridae; Partitivirus.
NC_007147	Pennisetum mosaic virus	Viruses; ssRNA positive-strand viruses, no DNA stage; Potyviridae; Potyvirus; unclassified Potyvirus.
NC_008295	Penstemon ringspot virus	Viruses; ssRNA positive-strand viruses, no DNA stage; Virgaviridae; Tobamovirus; unclassified Tobamovirus.
NC_004067	Pepino mosaic virus	Viruses; ssRNA positive-strand viruses, no DNA stage; Tymovirales; Alphaflexiviridae; Potexvirus.
NC_009518	Pepper curly top virus	Viruses; ssDNA viruses; Geminiviridae; Curtovirus; unclassified Curtovirus.
NC_004096	Pepper golden mosaic virus	Viruses; ssDNA viruses; Geminiviridae; Begomovirus.
NC_001359	Pepper huasteco yellow vein virus	Viruses; ssDNA viruses; Geminiviridae; Begomovirus.
NC_004192	Pepper leaf curl Bangladesh virus	Viruses; ssDNA viruses; Geminiviridae; Begomovirus.
NC_000882	Pepper leaf curl virus	Viruses; ssDNA viruses; Geminiviridae; Begomovirus.
NC_010235	Pepper leaf curl virus satellite DNA beta	Viruses; Satellites; Satellite Nucleic Acids; Single stranded DNA satellites; Begomovirus-associated DNA beta-like sequences.
NC_010618	Pepper leaf curl Yunnan virus	Viruses;ssDNA viruses; Geminiviridae; Begomovirus; unclassified Begomovirus
NC_010619	Pepper leaf curl Yunnan virus satellite DNA beta	Viruses; Satellites; Satellite Nucleic Acids; Single stranded DNA satellites; Begomovirus-associated DNA beta-like sequences.
NC_003630	Pepper mild mottle virus	Viruses; ssRNA positive-strand viruses, no DNA stage; Virgaviridae; Tobamovirus.
NC_001517	Pepper mottle virus	Viruses; ssRNA positive-strand viruses, no DNA stage; Potyviridae; Potyvirus.
NC_003669	Pepper ringspot virus	Viruses; ssRNA positive-strand viruses, no DNA stage; Virgaviridae; Tobravirus.
NC_008393	Pepper severe mosaic virus	Viruses; ssRNA positive-strand viruses, no DNA stage; Potyviridae; Potyvirus.
NC_011918	Pepper veinal mottle virus	Viruses; ssRNA positive-strand viruses, no DNA stage; Potyviridae; Potyvirus.
NC_011188	Pepper yellow dwarf virus - New Mexico	Viruses; ssDNA viruses; Geminiviridae; Curtovirus; unclassified Curtovirus.
NC_008283	Pepper yellow leaf curl Indonesia virus	Viruses; ssDNA viruses; Geminiviridae; Begomovirus; unclassified Begomovirus.
NC_005347	Pepper yellow vein Mali virus	Viruses; ssDNA viruses; Geminiviridae; Begomovirus; unclassified Begomovirus.
NC_003113	Perina nuda virus	Viruses; ssRNA positive-strand viruses, no DNA stage; Picornavirales; Iflaviridae; Iflavirus.
NC_000936	Periplaneta fuliginosa densovirus	Viruses; ssDNA viruses; Parvoviridae; Densovirinae; Pefudensovirus.
NC_004573	Peru tomato mosaic virus	Viruses; ssRNA positive-strand viruses, no DNA stage; Potyviridae; Potyvirus.
NC_007748	Peruvian horse sickness virus	Viruses; dsRNA viruses; Reoviridae; Sedoreovirinae; Orbivirus.
NC_006383	Peste-des-petits-ruminants virus	Viruses; ssRNA negative-strand viruses; Mononegavirales; Paramyxoviridae; Paramyxovirinae; Morbillivirus.
NC_003678	Pestivirus Giraffe-1	Viruses; ssRNA positive-strand viruses, no DNA stage; Flaviviridae; Pestivirus.
NC_001839	Petunia vein clearing virus	Viruses; Retro-transcribing viruses; Caulimoviridae; Petuvirus.
NC_006938	Phage phiJL001	Viruses; dsDNA viruses, no RNA stage; Caudovirales; Siphoviridae.
NC_010295	Phaius virus X	Viruses; ssRNA positive-strand viruses, no DNA stage; Tymovirales; Alphaflexiviridae; Potexvirus.
NC_013999	Phlebiopsis gigantea mycovirus dsRNA 1	Viruses; dsRNA viruses; Totiviridae.
NC_009991	Phlox Virus B	Viruses; ssRNA positive-strand viruses, no DNA stage; Tymovirales; Betaflexiviridae; Carlavirus; unclassified Carlavirus.
NC_009383	Phlox virus S	Viruses; ssRNA positive-strand viruses, no DNA stage; Tymovirales; Betaflexiviridae; Carlavirus; unclassified Carlavirus.
NC_003348	Phocoena spinipinnis papillomavirus	Viruses; dsDNA viruses, no RNA stage; Papillomaviridae; Omikronpapillomavirus.
NC_004062	Phthorimaea operculella granulovirus	Viruses; dsDNA viruses, no RNA stage; Baculoviridae; Betabaculovirus.
NC_003634	Physalis mottle virus	Viruses; ssRNA positive-strand viruses, no DNA stage; Tymovirales; Tymoviridae; Tymovirus.
NC_007069	Phytophthora endornavirus 1	Viruses; dsRNA viruses; Endornaviridae; Endornavirus.
NC_013220	Phytophthora infestans RNA virus 1	Viruses; ssRNA positive-strand viruses, no DNA stage.
NC_006439	Pichinde virus	Viruses; ssRNA negative-strand viruses; Arenaviridae; Arenavirus; New world arenaviruses.
NC_013797	Pieris rapae granulovirus	Viruses; dsDNA viruses, no RNA stage; Baculoviridae; Betabaculovirus; unclassified Betabaculovirus.
NC_010178	Pineapple mealybug wilt-associated virus 1	Viruses; ssRNA positive-strand viruses, no DNA stage; Closteroviridae; Ampelovirus.
NC_009020	Pipistrellus bat coronavirus HKU5	Viruses; ssRNA positive-strand viruses, no DNA stage; Nidovirales; Coronaviridae; Coronavirinae; Betacoronavirus.
NC_005894	Pirital virus	Viruses; ssRNA negative-strand viruses; Arenaviridae; Arenavirus; New world arenaviruses.
NC_003219	Planaria asexual strain-specific virus-like element type 1	Viruses; unclassified viruses.
NC_004289	Planococcus citri densovirus	Viruses; ssDNA viruses; Parvoviridae; Densovirinae; Densovirus.
NC_003849	Plantago asiatica mosaic virus	Viruses; ssRNA positive-strand viruses, no DNA stage; Tymovirales; Alphaflexiviridae; Potexvirus.
NC_011539	Plantago mottle virus	Viruses; ssRNA positive-strand viruses, no DNA stage; Tymovirales; Tymoviridae; Tymovirus.
NC_003779	Plautia stali intestine virus	Viruses; ssRNA positive-strand viruses, no DNA stage; Picornavirales; Dicistroviridae; Cripavirus.
NC_006960	Pleurotus ostreatus virus 1	Viruses; dsRNA viruses; Partitiviridae; Partitivirus.
NC_009992	Plum bark necrosis stem pitting-associated virus	Viruses; ssRNA positive-strand viruses, no DNA stage; Closteroviridae; Ampelovirus.
NC_001445	Plum pox virus	Viruses; ssRNA positive-strand viruses, no DNA stage; Potyviridae; Potyvirus.
NC_002593	Plutella xylostella granulovirus	Viruses; dsDNA viruses, no RNA stage; Baculoviridae; Betabaculovirus.
NC_008349	Plutella xylostella multiple nucleopolyhedrovirus	Viruses; dsDNA viruses, no RNA stage; Baculoviridae; Alphabaculovirus.
NC_006579	Pneumonia virus of mice J3666	Viruses; ssRNA negative-strand viruses; Mononegavirales; Paramyxoviridae; Pneumovirinae; Pneumovirus.
NC_011543	Poinsettia cryptic virus	Viruses; ssRNA positive-strand viruses, no DNA stage; Polemovirus.
NC_002164	Poinsettia mosaic virus	Viruses; ssRNA positive-strand viruses, no DNA stage; Tymovirales; Tymoviridae; unclassified Tymoviridae.
NC_005343	Poplar mosaic virus	Viruses; ssRNA positive-strand viruses, no DNA stage; Tymovirales; Betaflexiviridae; Carlavirus.
NC_005869	Porcine adenovirus A	Viruses; dsDNA viruses, no RNA stage; Adenoviridae; Mastadenovirus.
NC_002702	Porcine adenovirus C	Viruses; dsDNA viruses, no RNA stage; Adenoviridae; Mastadenovirus.
NC_001792	Porcine circovirus 1	Viruses; ssDNA viruses; Circoviridae; Circovirus.
NC_005148	Porcine circovirus 2	Viruses; ssDNA viruses; Circoviridae; Circovirus.
NC_013774	Porcine circovirus Canada-2010a	Viruses; ssDNA viruses; Circoviridae; Circovirus; unclassified Circovirus.
NC_003059	Porcine endogenous retrovirus E	Viruses; Retro-transcribing viruses; Retroviridae; Orthoretrovirinae; Gammaretrovirus.
NC_000940	Porcine enteric sapovirus	Viruses; ssRNA positive-strand viruses, no DNA stage; Caliciviridae; Sapovirus.
NC_003987	Porcine enterovirus 8	Viruses; ssRNA positive-strand viruses, no DNA stage; Picornavirales; Picornaviridae; Sapelovirus; Porcine sapelovirus.
NC_004441	Porcine enterovirus B	Viruses; ssRNA positive-strand viruses, no DNA stage; Picornavirales; Picornaviridae; Enterovirus.
NC_003436	Porcine epidemic diarrhea virus	Viruses; ssRNA positive-strand viruses, no DNA stage; Nidovirales; Coronaviridae; Coronavirinae; Alphacoronavirus.
NC_007732	Porcine hemagglutinating encephalomyelitis virus	Viruses; ssRNA positive-strand viruses, no DNA stage; Nidovirales; Coronaviridae; Coronavirinae; Betacoronavirus.
NC_011829	Porcine kobuvirus swine/S-1-HUN/2007/Hungary	Viruses; ssRNA positive-strand viruses, no DNA stage; Picornavirales; Picornaviridae; Kobuvirus; unclassified Kobuvirus; Pig Kobuvirus isolates.
NC_001718	Porcine parvovirus	Viruses; ssDNA viruses; Parvoviridae; Parvovirinae; Parvovirus.
NC_001961	Porcine reproductive and respiratory syndrome virus	Viruses; ssRNA positive-strand viruses, no DNA stage; Nidovirales; Arteriviridae; Arterivirus.
NC_009640	Porcine rubulavirus	Viruses; ssRNA negative-strand viruses; Mononegavirales; Paramyxoviridae; Paramyxovirinae; Rubulavirus.
NC_003985	Porcine teschovirus	Viruses; ssRNA positive-strand viruses, no DNA stage; Picornavirales; Picornaviridae; Teschovirus.
NC_008714	Possum enterovirus W1	Viruses; ssRNA positive-strand viruses, no DNA stage; Picornavirales; Picornaviridae; Enterovirus.
NC_008715	Possum enterovirus W6	Viruses; ssRNA positive-strand viruses, no DNA stage; Picornavirales; Picornaviridae; Enterovirus.
NC_008605	Potato apical leaf curl disease-associated satellite DNA beta	Viruses; Satellites; Satellite Nucleic Acids; Single stranded DNA satellites; Begomovirus-associated DNA beta-like sequences.
NC_003632	Potato aucuba mosaic virus	Viruses; ssRNA positive-strand viruses, no DNA stage; Tymovirales; Alphaflexiviridae; Potexvirus.
NC_011525	Potato latent virus	Viruses; ssRNA positive-strand viruses, no DNA stage; Tymovirales; Betaflexiviridae; Carlavirus.
NC_001747	Potato leafroll virus	Viruses; ssRNA positive-strand viruses, no DNA stage; Luteoviridae; Polerovirus.
NC_003723	Potato mop-top virus	Viruses; ssRNA positive-strand viruses, no DNA stage; Virgaviridae; Pomovirus.
NC_004039	Potato virus A	Viruses; ssRNA positive-strand viruses, no DNA stage; Potyviridae; Potyvirus.
NC_001361	Potato virus M	Viruses; ssRNA positive-strand viruses, no DNA stage; Tymovirales; Betaflexiviridae; Carlavirus.
NC_009759	Potato Virus P	Viruses; ssRNA positive-strand viruses, no DNA stage; Tymovirales; Betaflexiviridae; Carlavirus; unclassified Carlavirus.
NC_007289	Potato virus S	Viruses; ssRNA positive-strand viruses, no DNA stage; Tymovirales; Betaflexiviridae; Carlavirus.
NC_011062	Potato virus T	Viruses; ssRNA positive-strand viruses, no DNA stage; Tymovirales; Betaflexiviridae; unassigned Betaflexiviridae.
NC_004010	Potato virus V	Viruses; ssRNA positive-strand viruses, no DNA stage; Potyviridae; Potyvirus.
NC_011620	Potato virus X	Viruses; ssRNA positive-strand viruses, no DNA stage; Tymovirales; Alphaflexiviridae; Potexvirus.
NC_001616	Potato virus Y	Viruses; ssRNA positive-strand viruses, no DNA stage; Potyviridae; Potyvirus.
NC_002048	Potato yellow mosaic Panama virus	Viruses; ssDNA viruses; Geminiviridae; Begomovirus.
NC_004638	Potato yellow mosaic Trinidad virus	Viruses; ssDNA viruses; Geminiviridae; Begomovirus.
NC_001934	Potato yellow mosaic virus	Viruses; ssDNA viruses; Geminiviridae; Begomovirus.
NC_006061	Potato yellow vein virus	Viruses; ssRNA positive-strand viruses, no DNA stage; Closteroviridae; Crinivirus.
NC_000939	Pothos latent virus	Viruses; ssRNA positive-strand viruses, no DNA stage; Tombusviridae; Aureusvirus.
NC_003687	Powassan virus	Viruses; ssRNA positive-strand viruses, no DNA stage; Flaviviridae; Flavivirus; tick-borne encephalitis virus group.
NC_013109	Primula malacoides virus China/Mar2007	Viruses; dsRNA viruses; Partitiviridae; unclassified Partitiviridae.
NC_007150	Procyon lotor papillomavirus type 1	Viruses; dsDNA viruses, no RNA stage; Papillomaviridae; unclassified Papillomaviridae.
NC_014126	Providence virus	Viruses; ssRNA positive-strand viruses, no DNA stage; Tetraviridae; Betatetravirus.
NC_008037	Prune dwarf virus	Viruses; ssRNA positive-strand viruses, no DNA stage; Bromoviridae; Ilarvirus.
NC_004362	Prunus necrotic ringspot virus	Viruses; ssRNA positive-strand viruses, no DNA stage; Bromoviridae; Ilarvirus.
NC_013772	Pseudaletia unipuncta granulovirus	Viruses; dsDNA viruses, no RNA stage; Baculoviridae; Betabaculovirus.
NC_013804	Pseudocowpox virus	Viruses; dsDNA viruses, no RNA stage; Poxviridae; Chordopoxvirinae; Parapoxvirus.
NC_005264	Psittacid herpesvirus 1	Viruses; dsDNA viruses, no RNA stage; Herpesvirales; Herpesviridae; Alphaherpesvirinae; Iltovirus.
NC_003973	Psittacus erithacus timneh papillomavirus	Viruses; dsDNA viruses, no RNA stage; Papillomaviridae; Thetapapillomavirus.
NC_010946	Pumpkin yellow mosaic Malaysia virus	Viruses; ssDNA viruses; Geminiviridae; Begomovirus; unclassified Begomovirus.
NC_005223	Puumala virus	Viruses; ssRNA negative-strand viruses; Bunyaviridae; Hantavirus.
NC_005872	Pyrobaculum spherical virus	Viruses; dsDNA viruses, no RNA stage; Globuloviridae; Globulovirus.
NC_009597	Pyrococcus abyssi virus 1	Viruses; dsDNA viruses, no RNA stage; unclassified dsDNA viruses; unclassified archaeal dsDNA viruses.
NC_012671	Quang Binh virus	Viruses; ssRNA positive-strand viruses, no DNA stage; Flaviviridae; Flavivirus.
NC_011704	Rabbit calicivirus Australia 1 MIC-07	Viruses; ssRNA positive-strand viruses, no DNA stage; Caliciviridae; Lagovirus; unclassified Lagovirus.
NC_001266	Rabbit fibroma virus	Viruses; dsDNA viruses, no RNA stage; Poxviridae; Chordopoxvirinae; Leporipoxvirus.
NC_001543	Rabbit hemorrhagic disease virus	Viruses; ssRNA positive-strand viruses, no DNA stage; Caliciviridae; Lagovirus.
NC_002232	Rabbit oral papillomavirus	Viruses; dsDNA viruses, no RNA stage; Papillomaviridae; Kappapapillomavirus.
NC_008580	Rabbit vesivirus	Viruses; ssRNA positive-strand viruses, no DNA stage; Caliciviridae; Vesivirus; unclassified Vesivirus.
NC_001542	Rabies virus	Viruses; ssRNA negative-strand viruses; Mononegavirales; Rhabdoviridae; Lyssavirus.
NC_004323	Rachiplusia ou MNPV	Viruses; dsDNA viruses, no RNA stage; Baculoviridae; Alphabaculovirus.
NC_010238	Radish leaf curl virus	Viruses; ssDNA viruses; Geminiviridae; Begomovirus; unclassified Begomovirus.
NC_010239	Radish leaf curl virus betasatellite	Viruses; Satellites; Satellite Nucleic Acids; Single stranded DNA satellites; Begomovirus-associated DNA beta-like sequences.
NC_010709	Radish mosaic virus	Viruses; ssRNA positive-strand viruses, no DNA stage; Picornavirales; Secoviridae; Comovirinae; Comovirus.
NC_010791	Ramie mosaic virus	Viruses; ssDNA viruses; Geminiviridae; Begomovirus; unclassified Begomovirus.
NC_008211	Ranid herpesvirus 1	Viruses; dsDNA viruses, no RNA stage; Herpesvirales; Alloherpesviridae; Batrachovirus.
NC_008210	Ranid herpesvirus 2	Viruses; dsDNA viruses, no RNA stage; Herpesvirales; Alloherpesviridae; Batrachovirus.
NC_008190	Raphanus sativus cryptic virus 1	Viruses; dsRNA viruses; Partitiviridae; unclassified Partitiviridae.
NC_010343	Raphanus sativus cryptic virus 2	Viruses; dsRNA viruses; Partitiviridae; unclassified Partitiviridae.
NC_011705	Raphanus sativus cryptic virus 3	Viruses; dsRNA viruses; Partitiviridae; unclassified Partitiviridae.
NC_003739	Raspberry bushy dwarf virus	Viruses; ssRNA positive-strand viruses, no DNA stage; Idaeovirus.
NC_008585	Raspberry leaf mottle virus	Viruses; ssRNA positive-strand viruses, no DNA stage; Closteroviridae; Closterovirus; unclassified Closterovirus.
NC_005266	Raspberry ringspot virus	Viruses; ssRNA positive-strand viruses, no DNA stage; Picornavirales; Secoviridae; Comovirinae; Nepovirus; Subgroup A.
NC_012936	Rat coronavirus Parker	Viruses; ssRNA positive-strand viruses, no DNA stage; Nidovirales; Coronaviridae; Coronavirinae; unclassified coronaviruses.
NC_013196	Rattus norvegicus papillomavirus 1 EES-2009	Viruses; dsDNA viruses, no RNA stage; Papillomaviridae; Pipapillomavirus; unclassified Pipapillomavirus.
NC_001819	Rauscher murine leukemia virus	Viruses; Retro-transcribing viruses; Retroviridae; Orthoretrovirinae; Gammaretrovirus; Murine leukemia virus.
NC_008375	Raven circovirus	Viruses; ssDNA viruses; Circoviridae; Circovirus; unclassified Circovirus.
NC_009889	RD114 retrovirus	Viruses; Retro-transcribing viruses; Retroviridae; Orthoretrovirinae; Gammaretrovirus; unclassified Gammaretrovirus.
NC_003738	Red clover mottle virus	Viruses; ssRNA positive-strand viruses, no DNA stage; Picornavirales; Secoviridae; Comovirinae; Comovirus.
NC_003756	Red clover necrotic mosaic virus	Viruses; ssRNA positive-strand viruses, no DNA stage; Tombusviridae; Dianthovirus.
NC_012210	Red clover vein mosaic virus	Viruses; ssRNA positive-strand viruses, no DNA stage; Tymovirales; Betaflexiviridae; Carlavirus.
NC_008040	Redspotted grouper nervous necrosis virus	Viruses; ssRNA positive-strand viruses, no DNA stage; Nodaviridae; Betanodavirus.
NC_009041	Rehmannia mosaic virus	Viruses; ssRNA positive-strand viruses, no DNA stage; Virgaviridae; Tobamovirus.
NC_001803	Respiratory syncytial virus	Viruses; ssRNA negative-strand viruses; Mononegavirales; Paramyxoviridae; Pneumovirinae; Pneumovirus; unclassified Pneumovirus.
NC_004161	Reston ebolavirus	Viruses; ssRNA negative-strand viruses; Mononegavirales; Filoviridae; Ebola-like viruses.
NC_006934	Reticuloendotheliosis virus	Viruses; Retro-transcribing viruses; Retroviridae; Orthoretrovirinae; Gammaretrovirus.
NC_001678	Rhesus monkey papillomavirus - 1	Viruses; dsDNA viruses, no RNA stage; Papillomaviridae; Alphapapillomavirus.
NC_009988	Rhinolophus bat coronavirus HKU2	Viruses; ssRNA positive-strand viruses, no DNA stage; Nidovirales; Coronaviridae; Coronavirinae; Alphacoronavirus.
NC_003801	Rhizoctonia solani virus 717	Viruses; dsRNA viruses; Partitiviridae; Partitivirus.
NC_001874	Rhopalosiphum padi virus	Viruses; ssRNA positive-strand viruses, no DNA stage; Picornavirales; Dicistroviridae; Cripavirus.
NC_010293	Rhynchosia golden mosaic virus	Viruses; ssDNA viruses; Geminiviridae; Begomovirus.
NC_012481	Rhynchosia golden mosaic Yucatan virus	Viruses; ssDNA viruses; Geminiviridae; Begomovirus; unclassified Begomovirus.
NC_002792	Ribgrass mosaic virus	Viruses; ssRNA positive-strand viruses, no DNA stage; Virgaviridae; Tobamovirus.
NC_003728	Rice black streaked dwarf virus	Viruses; dsRNA viruses; Reoviridae; Spinareovirinae; Fijivirus; Fijivirus group 2.
NC_003760	Rice dwarf virus	Viruses; dsRNA viruses; Reoviridae; Sedoreovirinae; Phytoreovirus.
NC_009241	Rice gall dwarf virus	Viruses; dsRNA viruses; Reoviridae; Sedoreovirinae; Phytoreovirus.
NC_002323	Rice grassy stunt virus	Viruses; ssRNA negative-strand viruses; Tenuivirus.
NC_003749	Rice ragged stunt virus	Viruses; dsRNA viruses; Reoviridae; Spinareovirinae; Oryzavirus.
NC_003753	Rice stripe virus	Viruses; ssRNA negative-strand viruses; Tenuivirus.
NC_001914	Rice tungro bacilliform virus	Viruses; Retro-transcribing viruses; Caulimoviridae; Tungrovirus.
NC_001632	Rice tungro spherical virus	Viruses; ssRNA positive-strand viruses, no DNA stage; Picornavirales; Secoviridae; Waikavirus.
NC_001575	Rice yellow mottle virus	Viruses; ssRNA positive-strand viruses, no DNA stage; Sobemovirus.
NC_003380	Rice yellow mottle virus satellite	Viruses; Satellites; Satellite Nucleic Acids; Single stranded RNA satellites; Circular single stranded RNA satellites.
NC_003746	Rice yellow stunt virus	Viruses; ssRNA negative-strand viruses; Mononegavirales; Rhabdoviridae; Nucleorhabdovirus.
NC_002043	Rift Valley fever virus	Viruses; ssRNA negative-strand viruses; Bunyaviridae; Phlebovirus.
NC_006296	Rinderpest virus (strain Kabete O)	Viruses; ssRNA negative-strand viruses; Mononegavirales; Paramyxoviridae; Paramyxovirinae; Morbillivirus.
NC_003675	Rio Bravo virus	Viruses; ssRNA positive-strand viruses, no DNA stage; Flaviviridae; Flavivirus; Rio Bravo virus group.
NC_010346	Rose cryptic virus 1	Viruses; dsRNA viruses; Partitiviridae; unclassified Partitiviridae.
NC_010806	Rose spring dwarf-associated virus	Viruses; ssRNA positive-strand viruses, no DNA stage; Luteoviridae; Luteovirus.
NC_013462	Rosellinia necatrix megabirnavirus 1/W779	Viruses; dsRNA viruses.
NC_007537	Rosellinia necatrix partitivirus 1-W8	Viruses; dsRNA viruses; Partitiviridae; Partitivirus.
NC_001544	Ross River virus	Viruses; ssRNA positive-strand viruses, no DNA stage; Togaviridae; Alphavirus; SFV complex.
NC_005888	Ross's goose hepatitis B virus	Viruses; Retro-transcribing viruses; Hepadnaviridae; unclassified Hepadnaviridae.
NC_011500	Rotavirus A	Viruses; dsRNA viruses; Reoviridae; Sedoreovirinae; Rotavirus.
NC_007543	Rotavirus C	Viruses; dsRNA viruses; Reoviridae; Sedoreovirinae; Rotavirus.
NC_001407	Rous sarcoma virus	Viruses; Retro-transcribing viruses; Retroviridae; Orthoretrovirinae; Alpharetrovirus.
NC_008298	Rousettus aegyptiacus papillomavirus type 1	Viruses; dsDNA viruses, no RNA stage; Papillomaviridae; unclassified Papillomaviridae.
NC_009021	Rousettus bat coronavirus HKU9	Viruses; ssRNA positive-strand viruses, no DNA stage; Nidovirales; Coronaviridae; Coronavirinae; Betacoronavirus.
NC_001545	Rubella virus	Viruses; ssRNA positive-strand viruses, no DNA stage; Togaviridae; Rubivirus.
NC_011187	Rubus chlorotic mottle virus	Viruses; ssRNA positive-strand viruses, no DNA stage; Sobemovirus; unclassified Sobemovirus.
NC_011920	Rudbeckia flower distortion virus	Viruses; Retro-transcribing viruses; Caulimoviridae; unclassified Caulimoviridae.
NC_001948	Rupestris stem pitting-associated virus	Viruses; ssRNA positive-strand viruses, no DNA stage; Tymovirales; Betaflexiviridae; Foveavirus.
NC_001814	Ryegrass mosaic virus	Viruses; ssRNA positive-strand viruses, no DNA stage; Potyviridae; Rymovirus.
NC_003747	Ryegrass mottle virus	Viruses; ssRNA positive-strand viruses, no DNA stage; Sobemovirus.
NC_006313	Sabia virus	Viruses; ssRNA negative-strand viruses; Arenaviridae; Arenavirus; New world arenaviruses.
NC_002066	Sacbrood virus	Viruses; ssRNA positive-strand viruses, no DNA stage; Picornavirales; Iflaviridae; Iflavirus.
NC_004051	Saccharomyces 20S RNA narnavirus	Viruses; ssRNA positive-strand viruses, no DNA stage; Narnaviridae; Narnavirus.
NC_004050	Saccharomyces 23S RNA narnavirus	Viruses; ssRNA positive-strand viruses, no DNA stage; Narnaviridae; Narnavirus.
NC_001782	Saccharomyces cerevisiae killer virus M1	Viruses; dsRNA viruses.
NC_003745	Saccharomyces cerevisiae virus L-A (L1)	Viruses; dsRNA viruses; Totiviridae; Totivirus.
NC_001641	Saccharomyces cerevisiae virus L-BC (La)	Viruses; dsRNA viruses; Totiviridae; Totivirus.
NC_013464	Saccharum streak virus	Viruses; ssDNA viruses; Geminiviridae; Mastrevirus; unclassified Mastrevirus.
NC_009448	Saffold virus	Viruses; ssRNA positive-strand viruses, no DNA stage; Picornavirales; Picornaviridae; Cardiovirus; unclassified Cardiovirus.
NC_001780	Saguaro cactus virus	Viruses; ssRNA positive-strand viruses, no DNA stage; Tombusviridae; Carmovirus.
NC_001350	Saimiriine herpesvirus 2	Viruses; dsDNA viruses, no RNA stage; Herpesvirales; Herpesviridae; Gammaherpesvirinae; Rhadinovirus.
NC_012957	Salivirus NG-J1	Viruses; ssRNA positive-strand viruses, no DNA stage; Picornavirales; Picornaviridae.
NC_003930	Salmon pancreas disease virus	Viruses; ssRNA positive-strand viruses, no DNA stage; Togaviridae; Alphavirus.
NC_006318	Sandfly fever Naples virus	Viruses; ssRNA negative-strand viruses; Bunyaviridae; Phlebovirus.
NC_006554	Sapovirus C12	Viruses; ssRNA positive-strand viruses, no DNA stage; Caliciviridae; Sapovirus.
NC_006269	Sapovirus Hu/Dresden/pJG-Sap01/DE	Viruses; ssRNA positive-strand viruses, no DNA stage; Caliciviridae; Sapovirus.
NC_010624	Sapovirus Mc10	Viruses; ssRNA positive-strand viruses, no DNA stage; Caliciviridae; Sapovirus.
NC_013664	SARS coronavirus Rs_672/2006	Viruses; ssRNA positive-strand viruses, no DNA stage; Nidovirales; Coronaviridae; Coronavirinae; Betacoronavirus.
NC_004048	Satellites of Trichomonas vaginalis T1 virus	Viruses; Satellites; Satellite Nucleic Acids; Double-stranded RNA satellites.
NC_003785	Satsuma dwarf virus	Viruses; ssRNA positive-strand viruses, no DNA stage; Picornavirales; Secoviridae; Sadwavirus.
NC_003399	Scallion mosaic virus	Viruses; ssRNA positive-strand viruses, no DNA stage; Potyviridae; Potyvirus.
NC_003400	Scallion virus X	Viruses; ssRNA positive-strand viruses, no DNA stage; Tymovirales; Alphaflexiviridae; Potexvirus.
NC_011659	Schlumbergera virus X	Viruses; ssRNA positive-strand viruses, no DNA stage; Tymovirales; Alphaflexiviridae; Potexvirus; unclassified Potexvirus.
NC_005817	Sclerophthora macrospora virus A	Viruses; ssRNA positive-strand viruses, no DNA stage.
NC_004714	Sclerophthora macrospora virus B	Viruses; ssRNA positive-strand viruses, no DNA stage.
NC_007415	Sclerotinia sclerotiorum debilitation-associated RNA virus	Viruses; ssRNA positive-strand viruses, no DNA stage; Tymovirales; Alphaflexiviridae; Sclerodarnavirus.
NC_013116	Sclerotinia sclerotiorum hypovirulence associated DNA virus 1	Viruses; ssDNA viruses; unclassified ssDNA viruses.
NC_013014	Sclerotinia sclerotiorum partitivirus S	Viruses; dsRNA viruses; Partitiviridae; unclassified Partitiviridae.
NC_009657	Scotophilus bat coronavirus 512	Viruses; ssRNA positive-strand viruses, no DNA stage; Nidovirales; Coronaviridae; Coronavirinae; Alphacoronavirus.
NC_011537	Scrophularia mottle virus	Viruses; ssRNA positive-strand viruses, no DNA stage; Tymovirales; Tymoviridae; Tymovirus.
NC_012094	Sea turtle tornovirus 1	Viruses; ssDNA viruses; unclassified ssDNA viruses.
NC_009891	Seal picornavirus type 1	Viruses; ssRNA positive-strand viruses, no DNA stage; Picornavirales; Picornaviridae.
NC_003215	Semliki forest virus	Viruses; ssRNA positive-strand viruses, no DNA stage; Togaviridae; Alphavirus; SFV complex.
NC_001552	Sendai virus	Viruses; ssRNA negative-strand viruses; Mononegavirales; Paramyxoviridae; Paramyxovirinae; Respirovirus.
NC_011349	Seneca valley virus	Viruses; ssRNA positive-strand viruses, no DNA stage; Picornavirales; Picornaviridae; Senecavirus.
NC_006995	Senecio yellow mosaic virus	Viruses; ssDNA viruses; Geminiviridae; Begomovirus; unclassified Begomovirus.
NC_005236	Seoul virus	Viruses; ssRNA negative-strand viruses; Bunyaviridae; Hantavirus.
NC_008719	Sepik virus	Viruses; ssRNA positive-strand viruses, no DNA stage; Flaviviridae; Flavivirus; mosquito-borne viruses.
NC_002568	Sesbania mosaic virus	Viruses; ssRNA positive-strand viruses, no DNA stage; Sobemovirus.
NC_004718	Severe acute respiratory syndrome-related coronavirus	Viruses; ssRNA positive-strand viruses, no DNA stage; Nidovirales; Coronaviridae; Coronavirinae; Betacoronavirus.
NC_003795	Shallot virus X	Viruses; ssRNA positive-strand viruses, no DNA stage; Tymovirales; Alphaflexiviridae; Allexivirus.
NC_007433	Shallot yellow stripe virus	Viruses; ssRNA positive-strand viruses, no DNA stage; Potyviridae; Potyvirus.
NC_004002	Sheeppox virus	Viruses; dsDNA viruses, no RNA stage; Poxviridae; Chordopoxvirinae; Capripoxvirus.
NC_005890	Sheldgoose hepatitis B virus	Viruses; Retro-transcribing viruses; Hepadnaviridae; unclassified Hepadnaviridae.
NC_003225	Shrimp white spot syndrome virus	Viruses; dsDNA viruses, no RNA stage; Nimaviridae; Whispovirus.
NC_004657	Sida golden mosaic Costa Rica virus	Viruses; ssDNA viruses; Geminiviridae; Begomovirus.
NC_004636	Sida golden mosaic Florida virus	Viruses; ssDNA viruses; Geminiviridae; Begomovirus.
NC_004659	Sida golden mosaic Honduras virus	Viruses; ssDNA viruses; Geminiviridae; Begomovirus.
NC_002046	Sida golden mosaic virus	Viruses; ssDNA viruses; Geminiviridae; Begomovirus.
NC_014128	Sida golden mottle virus	Viruses; ssDNA viruses; Geminiviridae; Begomovirus; unclassified Begomovirus.
NC_004635	Sida golden yellow vein virus	Viruses; ssDNA viruses; Geminiviridae; Begomovirus.
NC_007638	Sida leaf curl virus	Viruses; ssDNA viruses; Geminiviridae; Begomovirus; unclassified Begomovirus.
NC_009557	Sida leaf curl virus satellite DNA beta	Viruses; Satellites; Satellite Nucleic Acids; Single stranded DNA satellites; Begomovirus-associated DNA beta-like sequences.
NC_007640	Sida leaf curl virus-associated DNA 1	Viruses; Satellites; unclassified Satellites; Begomovirus-associated alphasatellites.
NC_007639	Sida leaf curl virus-associated DNA beta	Viruses; Satellites; Satellite Nucleic Acids; Single stranded DNA satellites; Begomovirus-associated DNA beta-like sequences.
NC_005330	Sida micrantha mosaic virus	Viruses; ssDNA viruses; Geminiviridae; Begomovirus; unclassified Begomovirus.
NC_008056	Sida mosaic Sinaloa virus	Viruses; ssDNA viruses; Geminiviridae; Begomovirus; unclassified Begomovirus.
NC_004637	Sida mottle virus	Viruses; ssDNA viruses; Geminiviridae; Begomovirus.
NC_006267	Sida yellow mosaic virus	Viruses;ssDNA viruses; Geminiviridae; Begomovirus
NC_004639	Sida yellow mosaic virus	Viruses; ssDNA viruses; Geminiviridae; Begomovirus.
NC_008779	Sida yellow mosaic Yucatan virus	Viruses; ssDNA viruses; Geminiviridae; Begomovirus.
NC_014065	Sida yellow vein disease associated DNA 1	Viruses; Satellites; unclassified Satellites; Begomovirus-associated alphasatellites.
NC_009354	Sida yellow vein Madurai virus	Viruses; ssDNA viruses; Geminiviridae; Begomovirus; unclassified Begomovirus.
NC_009547	Sida yellow vein Vietnam virus	Viruses; ssDNA viruses; Geminiviridae; Begomovirus; unclassified Begomovirus.
NC_009558	Sida yellow vein Vietnam virus satellite DNA beta	Viruses; Satellites; Satellite Nucleic Acids; Single stranded DNA satellites; Begomovirus-associated DNA beta-like sequences.
NC_009563	Sida yellow vein Vietnam virus-associated DNA 1	Viruses; Satellites; unclassified Satellites; Begomovirus-associated alphasatellites.
NC_004661	Sida yellow vein virus	Viruses; ssDNA viruses; Geminiviridae; Begomovirus.
NC_007213	Sida yellow vein virus satellite DNA beta	Viruses; Satellites; Satellite Nucleic Acids; Single stranded DNA satellites; Begomovirus-associated DNA beta-like sequences.
NC_008317	Siegesbeckia yellow vein Guangxi virus	Viruses; ssDNA viruses; Geminiviridae; Begomovirus; unclassified Begomovirus.
NC_008236	Siegesbeckia yellow vein virus	Viruses; ssDNA viruses; Geminiviridae; Begomovirus; unclassified Begomovirus.
NC_008237	Siegesbeckia yellow vein virus-associated DNA beta	Viruses; Satellites; Satellite Nucleic Acids; Single stranded DNA satellites; Begomovirus-associated DNA beta-like sequences.
NC_006879	Simian adenovirus 1	Viruses; dsDNA viruses, no RNA stage; Adenoviridae; Mastadenovirus.
NC_006144	Simian adenovirus 3	Viruses; dsDNA viruses, no RNA stage; Adenoviridae; Mastadenovirus.
NC_007611	Simian agent 12	Viruses; dsDNA viruses, no RNA stage; Polyomaviridae; Polyomavirus; unclassified Polyomavirus.
NC_003988	Simian enterovirus A	Viruses; ssRNA positive-strand viruses, no DNA stage; Picornavirales; Picornaviridae; Enterovirus.
NC_010412	Simian enterovirus SV19	Viruses; ssRNA positive-strand viruses, no DNA stage; Picornavirales; Picornaviridae; Enterovirus.
NC_010413	Simian enterovirus SV43	Viruses; ssRNA positive-strand viruses, no DNA stage; Picornavirales; Picornaviridae; Enterovirus.
NC_010415	Simian enterovirus SV6	Viruses; ssRNA positive-strand viruses, no DNA stage; Picornavirales; Picornaviridae; Enterovirus.
NC_001364	Simian foamy virus	Viruses; Retro-transcribing viruses; Retroviridae; Spumaretrovirinae; Spumavirus.
NC_003092	Simian hemorrhagic fever virus	Viruses; ssRNA positive-strand viruses, no DNA stage; Nidovirales; Arteriviridae; Arterivirus.
NC_001549	Simian immunodeficiency virus	Viruses; Retro-transcribing viruses; Retroviridae; Orthoretrovirinae; Lentivirus; Primate lentivirus group.
NC_004455	Simian immunodeficiency virus SIV-mnd 2	Viruses; Retro-transcribing viruses; Retroviridae; Orthoretrovirinae; Lentivirus; Primate lentivirus group.
NC_004451	Simian picornavirus 1	Viruses; ssRNA positive-strand viruses, no DNA stage; Picornavirales; Picornaviridae.
NC_010411	Simian picornavirus 17	Viruses; ssRNA positive-strand viruses, no DNA stage; Picornavirales; Picornaviridae.
NC_010384	Simian picornavirus strain N125	Viruses; ssRNA positive-strand viruses, no DNA stage; Picornavirales; Picornaviridae; Enterovirus.
NC_013695	Simian picornavirus strain N203	Viruses; ssRNA positive-strand viruses, no DNA stage; Picornavirales; Picornaviridae; Enterovirus.
NC_011546	Simian T-cell lymphotropic virus 6	Viruses; Retro-transcribing viruses; Retroviridae; Orthoretrovirinae; Deltaretrovirus; unclassified Deltaretrovirus.
NC_000858	Simian T-lymphotropic virus 1	Viruses; Retro-transcribing viruses; Retroviridae; Orthoretrovirinae; Deltaretrovirus.
NC_001815	Simian T-lymphotropic virus 2	Viruses; Retro-transcribing viruses; Retroviridae; Orthoretrovirinae; Deltaretrovirus.
NC_003323	Simian T-lymphotropic virus 3	Viruses; Retro-transcribing viruses; Retroviridae; Orthoretrovirinae; Deltaretrovirus.
NC_012122	Simian virus 12	Viruses; dsDNA viruses, no RNA stage; Polyomaviridae; Polyomavirus.
NC_001669	Simian virus 40	Viruses; dsDNA viruses, no RNA stage; Polyomaviridae; Polyomavirus.
NC_006428	Simian virus 41	Viruses; ssRNA negative-strand viruses; Mononegavirales; Paramyxoviridae; Paramyxovirinae; Rubulavirus.
NC_001870	Simian-Human immunodeficiency virus	Viruses; Retro-transcribing viruses; Retroviridae; Orthoretrovirinae; Lentivirus; Primate lentivirus group; unclassified Primate lentivirus group.
NC_005215	Sin Nombre virus	Viruses; ssRNA negative-strand viruses; Bunyaviridae; Hantavirus.
NC_001547	Sindbis virus	Viruses; ssRNA positive-strand viruses, no DNA stage; Togaviridae; Alphavirus; WEEV complex.
NC_006549	Singapore grouper iridovirus	Viruses; dsDNA viruses, no RNA stage; Iridoviridae; Ranavirus.
NC_008514	Siniperca chuatsi rhabdovirus	Viruses; ssRNA negative-strand viruses; Mononegavirales; Rhabdoviridae; unclassified Rhabdoviridae.
NC_003433	Sleeping disease virus	Viruses; ssRNA positive-strand viruses, no DNA stage; Togaviridae; Alphavirus.
NC_014137	Slow bee paralysis virus	Viruses; ssRNA positive-strand viruses, no DNA stage; Picornavirales; Iflaviridae; Iflavirus; unclassified Iflavirus.
NC_007013	Small anellovirus 1	Viruses; ssDNA viruses; Anelloviridae; unclassified Anelloviridae.
NC_007014	Small anellovirus 2	Viruses; ssDNA viruses; Anelloviridae; unclassified Anelloviridae.
NC_009989	Snake adenovirus	Viruses; dsDNA viruses, no RNA stage; Adenoviridae; Atadenovirus.
NC_006148	Snake parvovirus 1	Viruses; ssDNA viruses; Parvoviridae; Parvovirinae; Dependovirus; unclassified Dependovirus.
NC_001724	Snakehead retrovirus	Viruses; Retro-transcribing viruses; Retroviridae; Orthoretrovirinae; Epsilonretrovirus.
NC_000903	Snakehead rhabdovirus	Viruses; ssRNA negative-strand viruses; Mononegavirales; Rhabdoviridae; Novirhabdovirus.
NC_005950	Snow goose hepatitis B virus	Viruses; Retro-transcribing viruses; Hepadnaviridae; unclassified Hepadnaviridae.
NC_012637	Soft-shelled turtle iridovirus	Viruses; dsDNA viruses, no RNA stage; Iridoviridae; Ranavirus.
NC_002330	Soil-borne cereal mosaic virus	Viruses; ssRNA positive-strand viruses, no DNA stage; Virgaviridae; Furovirus.
NC_002041	Soil-borne wheat mosaic virus	Viruses; ssRNA positive-strand viruses, no DNA stage; Virgaviridae; Furovirus.
NC_003850	Solanum nodiflorum mottle virus satellite RNA	Viruses; Satellites; Satellite Nucleic Acids; Single stranded RNA satellites; Circular single stranded RNA satellites.
NC_006559	Solenopsis invicta virus 1	Viruses; ssRNA positive-strand viruses, no DNA stage; Picornavirales; Dicistroviridae; unassigned Dicistroviridae.
NC_009544	Solenopsis invicta virus 2	Viruses; ssRNA positive-strand viruses, no DNA stage.
NC_012531	Solenopsis invicta virus 3	Viruses; ssRNA positive-strand viruses, no DNA stage.
NC_001615	Sonchus yellow net virus	Viruses; ssRNA negative-strand viruses; Mononegavirales; Rhabdoviridae; Nucleorhabdovirus.
NC_004014	Sorghum chlorotic spot virus	Viruses; ssRNA positive-strand viruses, no DNA stage; Virgaviridae; Furovirus.
NC_004035	Sorghum mosaic virus	Viruses; ssRNA positive-strand viruses, no DNA stage; Potyviridae; Potyvirus.
NC_003803	South African cassava mosaic virus	Viruses; ssDNA viruses; Geminiviridae; Begomovirus.
NC_004060	Southern bean mosaic virus	Viruses; ssRNA positive-strand viruses, no DNA stage; Sobemovirus.
NC_001625	Southern cowpea mosaic virus	Viruses; ssRNA positive-strand viruses, no DNA stage; Sobemovirus.
NC_011591	Southern tomato virus	Viruses; dsRNA viruses.
NC_014141	Soybean chlorotic blotch virus	Viruses; ssDNA viruses; Geminiviridae; Begomovirus; unclassified Begomovirus.
NC_001739	Soybean chlorotic mottle virus	Viruses; Retro-transcribing viruses; Caulimoviridae; Soymovirus.
NC_003357	Soybean crinkle leaf virus	Viruses; ssDNA viruses; Geminiviridae; Begomovirus.
NC_003056	Soybean dwarf virus	Viruses; ssRNA positive-strand viruses, no DNA stage; Luteoviridae; Luteovirus.
NC_014140	Soybean mild mottle virus	Viruses; ssDNA viruses; Geminiviridae; Begomovirus; unclassified Begomovirus.
NC_002634	Soybean mosaic virus	Viruses; ssRNA positive-strand viruses, no DNA stage; Potyviridae; Potyvirus.
NC_011643	Soybean yellow mottle mosaic virus	Viruses; ssRNA positive-strand viruses, no DNA stage; Tombusviridae; Carmovirus.
NC_001963	Sphaeropsis sapinea RNA virus 1	Viruses; dsRNA viruses; Totiviridae; Victorivirus.
NC_001964	Sphaeropsis sapinea RNA virus 2	Viruses; dsRNA viruses; Totiviridae; Victorivirus.
NC_009545	Spilanthes yellow vein virus	Viruses; ssDNA viruses; Geminiviridae; Begomovirus; unclassified Begomovirus.
NC_005860	Spinach curly top virus	Viruses; ssDNA viruses; Geminiviridae; Curtovirus; unclassified Curtovirus.
NC_003808	Spinach latent virus	Viruses; ssRNA positive-strand viruses, no DNA stage; Bromoviridae; Ilarvirus.
NC_009987	Spiroplasma kunkelii virus SkV1_CR2-3x	Viruses; ssDNA viruses; Inoviridae; Plectrovirus; unclassified Plectrovirus.
NC_001500	Spleen focus-forming virus	Viruses; Retro-transcribing viruses; Retroviridae; Orthoretrovirinae; Gammaretrovirus.
NC_002169	Spodoptera exigua MNPV	Viruses; dsDNA viruses, no RNA stage; Baculoviridae; Alphabaculovirus.
NC_008361	Spodoptera frugiperda ascovirus 1a	Viruses; dsDNA viruses, no RNA stage; Ascoviridae; Ascovirus.
NC_009011	Spodoptera frugiperda MNPV	Viruses; dsDNA viruses, no RNA stage; Baculoviridae; Alphabaculovirus.
NC_009503	Spodoptera litura granulovirus	Viruses; dsDNA viruses, no RNA stage; Baculoviridae; Betabaculovirus; unclassified Betabaculovirus.
NC_003102	Spodoptera litura NPV	Viruses; dsDNA viruses, no RNA stage; Baculoviridae; Alphabaculovirus.
NC_011616	Spodoptera litura nucleopolyhedrovirus II	Viruses; dsDNA viruses, no RNA stage; Baculoviridae; Alphabaculovirus.
NC_004120	Spring beauty latent virus	Viruses; ssRNA positive-strand viruses, no DNA stage; Bromoviridae; Bromovirus.
NC_002803	Spring viraemia of carp virus	Viruses; ssRNA negative-strand viruses; Mononegavirales; Rhabdoviridae; Dimarhabdovirus supergroup; Vesiculovirus.
NC_007339	Squash leaf curl China virus	Viruses;ssDNA viruses; Geminiviridae; Begomovirus
NC_007338	Squash leaf curl China virus	Viruses; ssDNA viruses; Geminiviridae; Begomovirus.
NC_005845	Squash leaf curl Philippines virus	Viruses; ssDNA viruses; Geminiviridae; Begomovirus.
NC_001936	Squash leaf curl virus	Viruses; ssDNA viruses; Geminiviridae; Begomovirus.
NC_004651	Squash leaf curl Yunnan virus	Viruses; ssDNA viruses; Geminiviridae; Begomovirus.
NC_004645	Squash mild leaf curl virus	Viruses; ssDNA viruses; Geminiviridae; Begomovirus.
NC_003799	Squash mosaic virus	Viruses; ssRNA positive-strand viruses, no DNA stage; Picornavirales; Secoviridae; Comovirinae; Comovirus.
NC_010521	Squash vein yellowing virus	Viruses; ssRNA positive-strand viruses, no DNA stage; Potyviridae; Ipomovirus; unclassified Ipomovirus.
NC_009951	Squirrel monkey polyomavirus	Viruses; dsDNA viruses, no RNA stage; Polyomaviridae; Polyomavirus; unclassified Polyomavirus.
NC_001514	Squirrel monkey retrovirus	Viruses; Retro-transcribing viruses; Retroviridae; Orthoretrovirinae; Betaretrovirus.
NC_003861	Sri Lankan cassava mosaic virus	Viruses; ssDNA viruses; Geminiviridae; Begomovirus.
NC_005997	St Croix River virus	Viruses; dsRNA viruses; Reoviridae; Sedoreovirinae; Orbivirus.
NC_005099	St. Augustine decline satellite virus	Viruses; Satellites; Satellite
NC_007580	St. Louis encephalitis virus	Viruses; ssRNA positive-strand viruses, no DNA stage; Flaviviridae; Flavivirus; Japanese encephalitis virus group.
NC_004091	Stachytarpheta leaf curl virus	Viruses; ssDNA viruses; Geminiviridae; Begomovirus.
NC_008033	Starling circovirus	Viruses; ssDNA viruses; Circoviridae; Circovirus; unclassified Circovirus.
NC_011050	Steller sea lion vesivirus	Viruses; ssRNA positive-strand viruses, no DNA stage; Caliciviridae; Vesivirus; unclassified Vesivirus.
NC_008366	Strawberry chlorotic fleck associated virus	Viruses; ssRNA positive-strand viruses, no DNA stage; Closteroviridae; Closterovirus; unclassified Closterovirus.
NC_006964	Strawberry latent ringspot virus	Viruses; ssRNA positive-strand viruses, no DNA stage; Picornavirales; Secoviridae; unassigned Secoviridae.
NC_003848	Strawberry latent ringspot virus satellite RNA	Viruses; Satellites; Satellite Nucleic Acids; Single stranded RNA satellites; Large single stranded RNA satellites.
NC_003794	Strawberry mild yellow edge virus	Viruses; ssRNA positive-strand viruses, no DNA stage; Tymovirales; Alphaflexiviridae; Potexvirus.
NC_003445	Strawberry mottle virus	Viruses; ssRNA positive-strand viruses, no DNA stage; Picornavirales; Secoviridae; unassigned Secoviridae.
NC_008706	Strawberry necrotic shock virus	Viruses; ssRNA positive-strand viruses, no DNA stage; Bromoviridae; Ilarvirus; unclassified Ilarvirus subgroup 1.
NC_005895	Strawberry pallidosis-associated virus	Viruses; ssRNA positive-strand viruses, no DNA stage; Closteroviridae; Crinivirus.
NC_001725	Strawberry vein banding virus	Viruses; Retro-transcribing viruses; Caulimoviridae; Caulimovirus.
NC_008365	Streptocarpus flower break virus	Viruses; ssRNA positive-strand viruses, no DNA stage; Virgaviridae; Tobamovirus.
NC_012754	Stretch Lagoon orbivirus	Viruses; dsRNA viruses; Reoviridae; Sedoreovirinae; Orbivirus.
NC_003448	Striped Jack nervous necrosis virus	Viruses; ssRNA positive-strand viruses, no DNA stage; Nodaviridae; Betanodavirus.
NC_004346	Subterranean clover mottle virus	Viruses; ssRNA positive-strand viruses, no DNA stage; Sobemovirus.
NC_003851	Subterranean clover mottle virus satellite RNA	Viruses; Satellites; Satellite Nucleic Acids; Single stranded RNA satellites; Circular single stranded RNA satellites.
NC_003812	Subterranean clover stunt virus	Viruses; ssDNA viruses; Nanoviridae; Nanovirus.
NC_006432	Sudan ebolavirus	Viruses; ssRNA negative-strand viruses; Mononegavirales; Filoviridae; Ebola-like viruses.
NC_003031	Sugarcane bacilliform IM virus	Viruses; Retro-transcribing viruses; Caulimoviridae; Badnavirus.
NC_008017	Sugarcane bacilliform Mor virus	Viruses; Retro-transcribing viruses; Caulimoviridae; Badnavirus.
NC_013455	Sugarcane bacilliform virus	Viruses; Retro-transcribing viruses; Caulimoviridae; Badnavirus.
NC_003398	Sugarcane mosaic virus	Viruses; ssRNA positive-strand viruses, no DNA stage; Potyviridae; Potyvirus.
NC_001868	Sugarcane streak Egypt virus	Viruses; ssDNA viruses; Geminiviridae; Mastrevirus.
NC_014037	Sugarcane streak mosaic virus	Viruses; ssRNA positive-strand viruses, no DNA stage; Potyviridae.
NC_004755	Sugarcane streak Reunion virus	Viruses; ssDNA viruses; Geminiviridae; Mastrevirus.
NC_003744	Sugarcane streak virus	Viruses; ssDNA viruses; Geminiviridae; Mastrevirus.
NC_003870	Sugarcane striate mosaic-associated virus	Viruses; ssRNA positive-strand viruses, no DNA stage; Tymovirales; Betaflexiviridae; unassigned Betaflexiviridae.
NC_000874	Sugarcane yellow leaf virus	Viruses; ssRNA positive-strand viruses, no DNA stage; Luteoviridae; Polerovirus.
NC_006151	Suid herpesvirus 1	Viruses; dsDNA viruses, no RNA stage; Herpesvirales; Herpesviridae; Alphaherpesvirinae; Varicellovirus.
NC_003214	Sulfolobus islandicus filamentous virus	Viruses; dsDNA viruses, no RNA stage; Lipothrixviridae; Betalipothrixvirus.
NC_004087	Sulfolobus islandicus rod-shaped virus 1	Viruses; dsDNA viruses, no RNA stage; Rudiviridae; Rudivirus.
NC_004086	Sulfolobus islandicus rod-shaped virus 2	Viruses; dsDNA viruses, no RNA stage; Rudiviridae; Rudivirus.
NC_009986	Sulfolobus spindle-shaped virus 4	Viruses; dsDNA viruses, no RNA stage; Fuselloviridae; Fusellovirus; unclassified Fusellovirus.
NC_011217	Sulfolobus spindle-shaped virus 5	Viruses; dsDNA viruses, no RNA stage; Fuselloviridae; Fusellovirus; unclassified Fusellovirus.
NC_013587	Sulfolobus spindle-shaped virus 6	Viruses; dsDNA viruses, no RNA stage; Fuselloviridae; unclassified Fuselloviridae.
NC_013588	Sulfolobus spindle-shaped virus 7	Viruses; dsDNA viruses, no RNA stage; Fuselloviridae; unclassified Fuselloviridae.
NC_005892	Sulfolobus turreted icosahedral virus	Viruses; dsDNA viruses, no RNA stage; Rudiviridae; Rudivirus; unclassified Rudivirus.
NC_014099	Sulfolobus turreted icosahedral virus 2	Viruses; dsDNA viruses, no RNA stage; unclassified dsDNA viruses.
NC_001338	Sulfolobus virus 1	Viruses; dsDNA viruses, no RNA stage; Fuselloviridae; Fusellovirus.
NC_005265	Sulfolobus virus 2	Viruses; dsDNA viruses, no RNA stage; Fuselloviridae; Fusellovirus; unclassified Fusellovirus.
NC_005361	Sulfolobus virus Kamchatka 1	Viruses; dsDNA viruses, no RNA stage; Fuselloviridae; Fusellovirus; unclassified Fusellovirus.
NC_005360	Sulfolobus virus Ragged Hills	Viruses; dsDNA viruses, no RNA stage; Fuselloviridae; Fusellovirus; unclassified Fusellovirus.
NC_006268	Sulfolobus virus STSV1	Viruses; dsDNA viruses, no RNA stage; Bicaudaviridae; Bicaudavirus.
NC_014038	Sunflower chlorotic mottle virus	Viruses; ssRNA positive-strand viruses, no DNA stage; Potyviridae; Potyvirus.
NC_013019	Sunn hemp leaf distortion virus	Viruses; ssDNA viruses; Geminiviridae; Begomovirus; unclassified Begomovirus.
NC_011280	Sus scrofa papillomavirus type 1	Viruses; dsDNA viruses, no RNA stage; Papillomaviridae; unclassified Papillomaviridae.
NC_003806	Sweet clover necrotic mosaic virus	Viruses; ssRNA positive-strand viruses, no DNA stage; Tombusviridae; Dianthovirus.
NC_006550	Sweet potato chlorotic fleck virus	Viruses; ssRNA positive-strand viruses, no DNA stage; Tymovirales; Betaflexiviridae; Carlavirus; unclassified Carlavirus.
NC_004123	Sweet potato chlorotic stunt virus	Viruses; ssRNA positive-strand viruses, no DNA stage; Closteroviridae; Crinivirus.
NC_001841	Sweet potato feathery mottle virus	Viruses; ssRNA positive-strand viruses, no DNA stage; Potyviridae; Potyvirus.
NC_013640	Sweet potato leaf curl Bengal virus	Viruses; ssDNA viruses; Geminiviridae; Begomovirus.
NC_013465	Sweet potato leaf curl Canary virus	Viruses; ssDNA viruses; Geminiviridae; Begomovirus.
NC_004640	Sweet potato leaf curl Georgia virus	Viruses; ssDNA viruses; Geminiviridae; Begomovirus.
NC_013467	Sweet potato leaf curl Lanzarote virus	Viruses; ssDNA viruses; Geminiviridae; Begomovirus.
NC_011052	Sweet potato leaf curl Spain virus	Viruses; ssDNA viruses; Geminiviridae; Begomovirus.
NC_004650	Sweet potato leaf curl virus	Viruses; ssDNA viruses; Geminiviridae; Begomovirus.
NC_003797	Sweet potato mild mottle virus	Viruses; ssRNA positive-strand viruses, no DNA stage; Potyviridae; Ipomovirus.
NC_012728	Sweetpotato badnavirus B	Viruses; Retro-transcribing viruses; Caulimoviridae; Badnavirus.
NC_003389	Swinepox virus	Viruses; dsDNA viruses, no RNA stage; Poxviridae; Chordopoxvirinae; Suipoxvirus.
NC_004292	Tacaribe virus	Viruses; ssRNA negative-strand viruses; Arenaviridae; Arenavirus; New world arenaviruses.
NC_003996	Tamana bat virus	Viruses; ssRNA positive-strand viruses, no DNA stage; Flaviviridae; Flavivirus.
NC_010701	Tamiami virus	Viruses; ssRNA negative-strand viruses; Arenaviridae; Arenavirus; New world arenaviruses.
NC_009888	Tanapox virus	Viruses; dsDNA viruses, no RNA stage; Poxviridae; Chordopoxvirinae; Yatapoxvirus.
NC_004450	Taro bacilliform virus	Viruses; Retro-transcribing viruses; Caulimoviridae; Badnavirus.
NC_006942	Taro vein chlorosis virus	Viruses; ssRNA negative-strand viruses; Mononegavirales; Rhabdoviridae; Nucleorhabdovirus.
NC_008291	Taterapox virus	Viruses; dsDNA viruses, no RNA stage; Poxviridae; Chordopoxvirinae; Orthopoxvirus.
NC_003005	Taura syndrome virus	Viruses; ssRNA positive-strand viruses, no DNA stage; Picornavirales; Dicistroviridae; unassigned Dicistroviridae.
NC_009742	Telosma mosaic virus	Viruses; ssRNA positive-strand viruses, no DNA stage; Potyviridae; Potyvirus.
NC_001366	Theilovirus	Viruses; ssRNA positive-strand viruses, no DNA stage; Picornavirales; Picornaviridae; Cardiovirus.
NC_006556	Thermoproteus tenax spherical virus 1	Viruses; dsDNA viruses, no RNA stage; Globuloviridae; Globulovirus.
NC_012585	Thielaviopsis basicola mitovirus	Viruses; ssRNA positive-strand viruses, no DNA stage; Narnaviridae; Mitovirus; unclassified Mitovirus.
NC_006495	Thogoto virus	Viruses; ssRNA negative-strand viruses; Orthomyxoviridae; Thogotovirus.
NC_010704	Thottapalayam virus	Viruses; ssRNA negative-strand viruses; Bunyaviridae; Hantavirus.
NC_011549	Thrush coronavirus HKU12-600	Viruses; ssRNA positive-strand viruses, no DNA stage; Nidovirales; Coronaviridae; Coronavirinae; Gammacoronavirus.
NC_007180	Thunberg fritillary virus	Viruses; ssRNA positive-strand viruses, no DNA stage; Potyviridae; Potyvirus; unclassified Potyvirus.
NC_001672	Tick-borne encephalitis virus	Viruses; ssRNA positive-strand viruses, no DNA stage; Flaviviridae; Flavivirus; tick-borne encephalitis virus group.
NC_013460	Tiger puffer nervous necrosis virus	Viruses; ssRNA positive-strand viruses, no DNA stage; Nodaviridae; Betanodavirus.
NC_004074	Tioman virus	Viruses; ssRNA negative-strand viruses; Mononegavirales; Paramyxoviridae; Paramyxovirinae.
NC_004366	Tobacco bushy top virus	Viruses; ssRNA positive-strand viruses, no DNA stage; Umbravirus.
NC_006458	Tobacco bushy top virus satellite-like RNA	Viruses; Satellites; Satellite Nucleic Acids; Single stranded RNA satellites; unclassified Single stranded RNA satellites.
NC_003722	Tobacco curly shoot virus	Viruses; ssDNA viruses; Geminiviridae; Begomovirus.
NC_005057	Tobacco curly shoot virus associated DNA 1	Viruses; Satellites; unclassified Satellites; Begomovirus-associated alphasatellites.
NC_004546	Tobacco curly shoot virus satellite DNA beta	Viruses; Satellites; Satellite Nucleic Acids; Single stranded DNA satellites; Begomovirus-associated DNA beta-like sequences.
NC_001555	Tobacco etch virus	Viruses; ssRNA positive-strand viruses, no DNA stage; Potyviridae; Potyvirus.
NC_005049	Tobacco leaf curl disease associated sequence	Viruses; Satellites; Satellite Nucleic Acids; Single stranded DNA satellites; Begomovirus-associated DNA beta-like sequences.
NC_004654	Tobacco leaf curl Japan virus	Viruses; ssDNA viruses; Geminiviridae; Begomovirus.
NC_004641	Tobacco leaf curl Kochi virus	Viruses; ssDNA viruses; Geminiviridae; Begomovirus.
NC_009553	Tobacco leaf curl Thailand virus	Viruses; ssDNA viruses; Geminiviridae; Begomovirus; unclassified Begomovirus.
NC_013800	Tobacco leaf curl virus-associated DNA beta	Viruses; Satellites; Satellite Nucleic Acids; Single stranded DNA satellites; Begomovirus-associated DNA beta-like sequences.
NC_004356	Tobacco leaf curl Yunnan virus	Viruses; ssDNA viruses; Geminiviridae; Begomovirus.
NC_005060	Tobacco leaf curl Yunnan virus associated DNA 1	Viruses; Satellites; unclassified Satellites; Begomovirus-associated alphasatellites.
NC_005030	Tobacco leaf curl Yunnan virus satellite DNA beta	Viruses; Satellites; Satellite Nucleic Acids; Single stranded DNA satellites; Begomovirus-associated DNA beta-like sequences.
NC_002817	Tobacco leaf curl Zimbabwe virus	Viruses; ssDNA viruses; Geminiviridae; Begomovirus.
NC_001556	Tobacco mild green mosaic virus	Viruses; ssRNA positive-strand viruses, no DNA stage; Virgaviridae; Tobamovirus.
NC_001367	Tobacco mosaic virus	Viruses; ssRNA positive-strand viruses, no DNA stage; Virgaviridae; Tobamovirus.
NC_001557	Tobacco necrosis satellite virus	Viruses; Satellites; Satellite Viruses.
NC_001777	Tobacco necrosis virus A	Viruses; ssRNA positive-strand viruses, no DNA stage; Tombusviridae; Necrovirus.
NC_003487	Tobacco necrosis virus D	Viruses; ssRNA positive-strand viruses, no DNA stage; Tombusviridae; Necrovirus.
NC_003805	Tobacco rattle virus	Viruses; ssRNA positive-strand viruses, no DNA stage; Virgaviridae; Tobravirus.
NC_005096	Tobacco ringspot virus	Viruses; ssRNA positive-strand viruses, no DNA stage; Picornavirales; Secoviridae; Comovirinae; Nepovirus; Subgroup A.
NC_003889	Tobacco ringspot virus satellite RNA	Viruses; Satellites; Satellite Nucleic Acids; Single stranded RNA satellites; Circular single stranded RNA satellites.
NC_003842	Tobacco streak virus	Viruses; ssRNA positive-strand viruses, no DNA stage; Bromoviridae; Ilarvirus.
NC_009994	Tobacco vein banding mosaic virus	Viruses; ssRNA positive-strand viruses, no DNA stage; Potyviridae; Potyvirus.
NC_003378	Tobacco vein clearing virus	Viruses; Retro-transcribing viruses; Caulimoviridae; Cavemovirus.
NC_010732	Tobacco vein distorting virus	Viruses; ssRNA positive-strand viruses, no DNA stage; Luteoviridae; Polerovirus.
NC_001768	Tobacco vein mottling virus	Viruses; ssRNA positive-strand viruses, no DNA stage; Potyviridae; Potyvirus.
NC_011402	Tobacco yellow crinkle virus	Viruses;ssDNA viruses; Geminiviridae; Begomovirus; unclassified Begomovirus
NC_003822	Tobacco yellow dwarf virus	Viruses; ssDNA viruses; Geminiviridae; Mastrevirus.
NC_003836	Tomato aspermy virus	Viruses; ssRNA positive-strand viruses, no DNA stage; Bromoviridae; Cucumovirus.
NC_004904	Tomato begomovirus satellite DNA beta	Viruses; Satellites; Satellite Nucleic Acids; Single stranded DNA satellites; Begomovirus-associated DNA beta-like sequences.
NC_004439	Tomato black ring virus	Viruses; ssRNA positive-strand viruses, no DNA stage; Picornavirales; Secoviridae; Comovirinae; Nepovirus; Subgroup B.
NC_003890	Tomato black ring virus satellite RNA	Viruses; Satellites; Satellite Nucleic Acids; Single stranded RNA satellites; Large single stranded RNA satellites.
NC_001554	Tomato bushy stunt virus	Viruses; ssRNA positive-strand viruses, no DNA stage; Tombusviridae; Tombusvirus.
NC_003826	Tomato bushy stunt virus satellite RNA	Viruses; Satellites; Satellite Nucleic Acids; Single stranded RNA satellites; Small linear single stranded RNA satellites.
NC_005843	Tomato chino La Paz virus	Viruses; ssDNA viruses; Geminiviridae; Begomovirus.
NC_007340	Tomato chlorosis virus	Viruses; ssRNA positive-strand viruses, no DNA stage; Closteroviridae; Crinivirus.
NC_003664	Tomato chlorotic mottle virus	Viruses; ssDNA viruses; Geminiviridae; Begomovirus.
NC_013075	Tomato chocolate spot virus	Viruses; ssRNA positive-strand viruses, no DNA stage.
NC_010835	Tomato common mosaic virus	Viruses; ssDNA viruses; Geminiviridae; Begomovirus; unclassified Begomovirus.
NC_004675	Tomato curly stunt virus	Viruses; ssDNA viruses; Geminiviridae; Begomovirus.
NC_001507	Tomato golden mosaic virus	Viruses; ssDNA viruses; Geminiviridae; Begomovirus.
NC_008057	Tomato golden mottle virus	Viruses; ssDNA viruses; Geminiviridae; Begomovirus.
NC_013258	Tomato infectious chlorosis virus	Viruses; ssRNA positive-strand viruses, no DNA stage; Closteroviridae; Crinivirus.
NC_009030	Tomato leaf curl Arusha virus	Viruses; ssDNA viruses; Geminiviridae; Begomovirus; unclassified Begomovirus.
NC_010148	Tomato leaf curl Bangalore virus	Viruses;ssDNA viruses; Geminiviridae; Begomovirus
NC_003891	Tomato leaf curl Bangalore virus	Viruses; ssDNA viruses; Geminiviridae; Begomovirus.
NC_004614	Tomato leaf curl Bangladesh virus	Viruses; ssDNA viruses; Geminiviridae; Begomovirus.
NC_004715	Tomato leaf curl betasatellite	Viruses; Satellites; Satellite Nucleic Acids; Single stranded DNA satellites; Begomovirus-associated DNA beta-like sequences.
NC_013639	Tomato leaf curl Cameroon virus	Viruses; ssDNA viruses; Geminiviridae; Begomovirus.
NC_010439	Tomato leaf curl Cebu virus	Viruses; ssDNA viruses; Geminiviridae; Begomovirus; unclassified Begomovirus.
NC_005320	Tomato leaf curl China virus	Viruses; ssDNA viruses; Geminiviridae; Begomovirus.
NC_006289	Tomato leaf curl China virus satellite DNA beta	Viruses; Satellites; Satellite Nucleic Acids; Single stranded DNA satellites; Begomovirus-associated DNA beta-like sequences.
NC_010441	Tomato leaf curl Cotabato virus	Viruses; ssDNA viruses; Geminiviridae; Begomovirus; unclassified Begomovirus.
NC_008373	Tomato leaf curl Guangdong virus	Viruses; ssDNA viruses; Geminiviridae; Begomovirus; unclassified Begomovirus.
NC_008329	Tomato leaf curl Guangxi virus	Viruses; ssDNA viruses; Geminiviridae; Begomovirus; unclassified Begomovirus.
NC_004558	Tomato leaf curl Gujarat virus	Viruses; ssDNA viruses; Geminiviridae; Begomovirus.
NC_013102	Tomato leaf curl Hainan virus	Viruses; ssDNA viruses; Geminiviridae; Begomovirus; unclassified Begomovirus.
NC_008727	Tomato leaf curl Hsinchu virus	Viruses; ssDNA viruses; Geminiviridae; Begomovirus.
NC_005842	Tomato leaf curl Iran virus	Viruses; ssDNA viruses; Geminiviridae; Begomovirus; unclassified Begomovirus.
NC_005497	Tomato leaf curl Java virus	Viruses;ssDNA viruses; Geminiviridae; Begomovirus
NC_005031	Tomato leaf curl Java virus	Viruses; ssDNA viruses; Geminiviridae; Begomovirus.
NC_007723	Tomato leaf curl Joydebpur virus	Viruses; ssDNA viruses; Geminiviridae; Begomovirus; unclassified Begomovirus.
NC_010236	Tomato leaf curl Joydebpur virus satellite DNA beta	Viruses; Satellites; Satellite Nucleic Acids; Single stranded DNA satellites; Begomovirus-associated DNA beta-like sequences.
NC_003897	Tomato leaf curl Karnataka virus	Viruses; ssDNA viruses; Geminiviridae; Begomovirus.
NC_008523	Tomato leaf curl Karnataka virus-associated DNA beta	Viruses; Satellites; Satellite Nucleic Acids; Single stranded DNA satellites; Begomovirus-associated DNA beta-like sequences.
NC_011135	Tomato leaf curl Kerala virus	Viruses; ssDNA viruses; Geminiviridae; Begomovirus; unclassified Begomovirus.
NC_011096	Tomato leaf curl Kumasi virus	Viruses; ssDNA viruses; Geminiviridae; Begomovirus; unclassified Begomovirus.
NC_004613	Tomato leaf curl Laos virus	Viruses; ssDNA viruses; Geminiviridae; Begomovirus.
NC_006874	Tomato leaf curl Madagascar virus	Viruses; ssDNA viruses; Geminiviridae; Begomovirus; unclassified Begomovirus.
NC_004648	Tomato leaf curl Malaysia virus	Viruses; ssDNA viruses; Geminiviridae; Begomovirus.
NC_005348	Tomato leaf curl Mali virus	Viruses; ssDNA viruses; Geminiviridae; Begomovirus; unclassified Begomovirus.
NC_006876	Tomato leaf curl Mayotte virus	Viruses; ssDNA viruses; Geminiviridae; Begomovirus; unclassified Begomovirus.
NC_010440	Tomato leaf curl Mindanao virus	Viruses; ssDNA viruses; Geminiviridae; Begomovirus; unclassified Begomovirus.
NC_004611	Tomato leaf curl New Delhi virus	Viruses; ssDNA viruses; Geminiviridae; Begomovirus.
NC_005359	Tomato leaf curl New Delhi virus-associated DNA beta	Viruses; Satellites; Satellite Nucleic Acids; Single stranded DNA satellites; Begomovirus-associated DNA beta-like sequences.
NC_012206	Tomato leaf curl Nigeria virus	Viruses;ssDNA viruses; Geminiviridae; Begomovirus; unclassified Begomovirus
NC_008299	Tomato leaf curl Pakistan virus	Viruses; ssDNA viruses; Geminiviridae; Begomovirus; unclassified Begomovirus.
NC_012789	Tomato leaf curl Pakistan virus associated DNA 1	Viruses; Satellites; unclassified Satellites; Begomovirus-associated alphasatellites.
NC_010839	Tomato leaf curl Palampur virus	Viruses; ssDNA viruses; Geminiviridae; Begomovirus; unclassified Begomovirus.
NC_012492	Tomato leaf curl Patna virus	Viruses; ssDNA viruses; Geminiviridae; Begomovirus; unclassified Begomovirus.
NC_012493	Tomato leaf curl Patna virus satellite DNA beta	Viruses; Satellites; Satellite Nucleic Acids; Single stranded DNA satellites; Begomovirus-associated DNA beta-like sequences.
NC_009570	Tomato leaf curl Philippine virus satellite DNA beta	Viruses; Satellites; Satellite Nucleic Acids; Single stranded DNA satellites; Begomovirus-associated DNA beta-like sequences.
NC_005032	Tomato leaf curl Philippines virus	Viruses; ssDNA viruses; Geminiviridae; Begomovirus.
NC_008517	Tomato leaf curl Pune virus	Viruses; ssDNA viruses; Geminiviridae; Begomovirus.
NC_009031	Tomato leaf curl Seychelles virus	Viruses; ssDNA viruses; Geminiviridae; Begomovirus; unclassified Begomovirus.
NC_009605	Tomato leaf curl Sinaloa virus	Viruses; ssDNA viruses; Geminiviridae; Begomovirus.
NC_004647	Tomato leaf curl Sri Lanka virus	Viruses; ssDNA viruses; Geminiviridae; Begomovirus.
NC_005855	Tomato leaf curl Sudan virus	Viruses; ssDNA viruses; Geminiviridae; Begomovirus.
NC_013413	Tomato leaf curl Sulawesi virus	Viruses; ssDNA viruses; Geminiviridae; Begomovirus; unclassified Begomovirus.
NC_003898	Tomato leaf curl Taiwan virus	Viruses; ssDNA viruses; Geminiviridae; Begomovirus.
NC_012205	Tomato leaf curl Togo virus	Viruses;ssDNA viruses; Geminiviridae; Begomovirus; unclassified Begomovirus
NC_004153	Tomato leaf curl Vietnam virus	Viruses; ssDNA viruses; Geminiviridae; Begomovirus.
NC_003896	Tomato leaf curl virus	Viruses; ssDNA viruses; Geminiviridae; Begomovirus.
NC_010313	Tomato leaf curl virus Ghana virus	Viruses; ssDNA viruses; Geminiviridae; Begomovirus; unclassified Begomovirus.
NC_002743	Tomato leaf curl virus satellite DNA	Viruses; Satellites; Satellite Nucleic Acids; Single stranded DNA satellites; unclassified Single stranded DNA satellites.
NC_008524	Tomato leaf curl virus-Pune-associated DNA beta	Viruses; Satellites; Satellite Nucleic Acids; Single stranded DNA satellites; Begomovirus-associated DNA beta-like sequences.
NC_010987	Tomato marchitez virus	Viruses; ssRNA positive-strand viruses, no DNA stage; Picornavirales; Secoviridae; Torradovirus.
NC_010833	Tomato mild mosaic virus	Viruses; ssDNA viruses; Geminiviridae; Begomovirus; unclassified Begomovirus.
NC_009490	Tomato mild yellow leaf curl Aragua virus	Viruses; ssDNA viruses; Geminiviridae; Begomovirus; unclassified Begomovirus.
NC_003867	Tomato mosaic Havana virus	Viruses; ssDNA viruses; Geminiviridae; Begomovirus; unclassified Begomovirus.
NC_005850	Tomato mosaic leaf curl virus	Viruses; ssDNA viruses; Geminiviridae; Begomovirus; unclassified Begomovirus.
NC_002692	Tomato mosaic virus	Viruses; ssRNA positive-strand viruses, no DNA stage; Virgaviridae; Tobamovirus.
NC_001828	Tomato mottle Taino virus	Viruses; ssDNA viruses; Geminiviridae; Begomovirus.
NC_001938	Tomato mottle virus	Viruses; ssDNA viruses; Geminiviridae; Begomovirus.
NC_003825	Tomato pseudo-curly top virus	Viruses; ssDNA viruses; Geminiviridae; Topocuvirus.
NC_003839	Tomato ringspot virus	Viruses; ssRNA positive-strand viruses, no DNA stage; Picornavirales; Secoviridae; Comovirinae; Nepovirus; Subgroup C.
NC_002555	Tomato rugose mosaic virus	Viruses; ssDNA viruses; Geminiviridae; Begomovirus.
NC_004642	Tomato severe leaf curl virus	Viruses; ssDNA viruses; Geminiviridae; Begomovirus.
NC_009607	Tomato severe rugose virus	Viruses; ssDNA viruses; Geminiviridae; Begomovirus.
NC_002050	Tomato spotted wilt virus	Viruses; ssRNA negative-strand viruses; Bunyaviridae; Tospovirus.
NC_009013	Tomato torrado virus	Viruses; ssRNA positive-strand viruses, no DNA stage; Picornavirales; Secoviridae; Torradovirus.
NC_009893	Tomato yellow dwarf disease associated satellite DNA beta	Viruses;Satellites; Satellite Nucleic Acids; Single stranded DNA satellites; Betasatellites
NC_004044	Tomato yellow leaf curl China virus	Viruses; ssDNA viruses; Geminiviridae; Begomovirus.
NC_005058	Tomato yellow leaf curl China virus associated DNA 1	Viruses; Satellites; unclassified Satellites; Begomovirus-associated alphasatellites.
NC_004544	Tomato yellow leaf curl China virus satellite DNA beta	Viruses; Satellites; Satellite Nucleic Acids; Single stranded DNA satellites; Begomovirus-associated DNA beta-like sequences.
NC_008374	Tomato yellow leaf curl Guangdong virus	Viruses; ssDNA viruses; Geminiviridae; Begomovirus; unclassified Begomovirus.
NC_008267	Tomato yellow leaf curl Indonesia virus	Viruses;ssDNA viruses; Geminiviridae; Begomovirus; unclassified Begomovirus
NC_005811	Tomato yellow leaf curl Kanchanaburi virus	Viruses; ssDNA viruses; Geminiviridae; Begomovirus.
NC_004569	Tomato yellow leaf curl Malaga virus	Viruses; ssDNA viruses; Geminiviridae; Begomovirus.
NC_007485	Tomato yellow leaf curl Mali virus-associated DNA beta	Viruses; Satellites; Satellite Nucleic Acids; Single stranded DNA satellites; Begomovirus-associated DNA beta-like sequences.
NC_003828	Tomato yellow leaf curl Sardinia virus	Viruses; ssDNA viruses; Geminiviridae; Begomovirus.
NC_013641	Tomato yellow leaf curl Thailand betasatellite	Viruses; Satellites; Satellite Nucleic Acids; Single stranded DNA satellites; Begomovirus-associated DNA beta-like sequences.
NC_000869	Tomato yellow leaf curl Thailand virus	Viruses; ssDNA viruses; Geminiviridae; Begomovirus.
NC_005059	Tomato yellow leaf curl Thailand virus associated DNA 1	Viruses; Satellites; unclassified Satellites; Begomovirus-associated alphasatellites.
NC_004903	Tomato yellow leaf curl Thailand virus satellite DNA beta	Viruses; Satellites; Satellite Nucleic Acids; Single stranded DNA satellites; Begomovirus-associated DNA beta-like sequences.
NC_009548	Tomato yellow leaf curl Vietnam virus	Viruses; ssDNA viruses; Geminiviridae; Begomovirus; unclassified Begomovirus.
NC_009560	Tomato yellow leaf curl Vietnam virus satellite DNA beta	Viruses; Satellites; Satellite Nucleic Acids; Single stranded DNA satellites; Begomovirus-associated DNA beta-like sequences.
NC_004005	Tomato yellow leaf curl virus	Viruses; ssDNA viruses; Geminiviridae; Begomovirus.
NC_010126	Tomato yellow leaf curl virus-associated DNA beta	Viruses; Satellites; Satellite Nucleic Acids; Single stranded DNA satellites; Begomovirus-associated DNA beta-like sequences.
NC_005852	Tomato yellow margin leaf curl virus	Viruses; ssDNA viruses; Geminiviridae; Begomovirus; unclassified Begomovirus.
NC_007726	Tomato yellow spot virus	Viruses; ssDNA viruses; Geminiviridae; Begomovirus; unclassified Begomovirus.
NC_010949	Tomato yellow vein streak virus	Viruses; ssDNA viruses; Geminiviridae; Begomovirus; unclassified Begomovirus.
NC_010489	Tomato zonate spot virus	Viruses; ssRNA negative-strand viruses; Bunyaviridae; Tospovirus.
NC_014071	Torque teno canis virus	Viruses; ssDNA viruses; Anelloviridae; Thetatorquevirus.
NC_014087	Torque teno douroucouli virus	Viruses; ssDNA viruses; Anelloviridae; Zetatorquevirus.
NC_014072	Torque teno felis virus	Viruses; ssDNA viruses; Anelloviridae; Etatorquevirus.
NC_009225	Torque teno midi virus 1	Viruses; ssDNA viruses; Anelloviridae; Gammatorquevirus.
NC_014093	Torque teno midi virus 2	Viruses; ssDNA viruses; Anelloviridae; Gammatorquevirus.
NC_014097	Torque teno mini virus 1	Viruses; ssDNA viruses; Anelloviridae; Betatorquevirus.
NC_014086	Torque teno mini virus 2	Viruses; ssDNA viruses; Anelloviridae; Betatorquevirus.
NC_014088	Torque teno mini virus 3	Viruses; ssDNA viruses; Anelloviridae; Betatorquevirus.
NC_014090	Torque teno mini virus 4	Viruses; ssDNA viruses; Anelloviridae; Betatorquevirus.
NC_014089	Torque teno mini virus 5	Viruses; ssDNA viruses; Anelloviridae; Betatorquevirus.
NC_014095	Torque teno mini virus 6	Viruses; ssDNA viruses; Anelloviridae; Betatorquevirus.
NC_014082	Torque teno mini virus 7	Viruses; ssDNA viruses; Anelloviridae; Betatorquevirus.
NC_014068	Torque teno mini virus 8	Viruses; ssDNA viruses; Anelloviridae; Betatorquevirus.
NC_002195	Torque teno mini virus 9	Viruses; ssDNA viruses; Anelloviridae; Betatorquevirus.
NC_014070	Torque teno sus virus 1	Viruses; ssDNA viruses; Anelloviridae; Iotatorquevirus.
NC_014092	Torque teno sus virus 2	Viruses; ssDNA viruses; Anelloviridae; Iotatorquevirus.
NC_014085	Torque teno tamarin virus	Viruses; ssDNA viruses; Anelloviridae; Epsilontorquevirus.
NC_002076	Torque teno virus 1	Viruses; ssDNA viruses; Anelloviridae; Alphatorquevirus.
NC_014076	Torque teno virus 10	Viruses; ssDNA viruses; Anelloviridae; Alphatorquevirus.
NC_014075	Torque teno virus 12	Viruses; ssDNA viruses; Anelloviridae; Alphatorquevirus.
NC_014077	Torque teno virus 14	Viruses; ssDNA viruses; Anelloviridae; Alphatorquevirus.
NC_014096	Torque teno virus 15	Viruses; ssDNA viruses; Anelloviridae; Alphatorquevirus.
NC_014091	Torque teno virus 16	Viruses; ssDNA viruses; Anelloviridae; Alphatorquevirus.
NC_014078	Torque teno virus 19	Viruses; ssDNA viruses; Anelloviridae; Alphatorquevirus.
NC_014083	Torque teno virus 25	Viruses; ssDNA viruses; Anelloviridae; Alphatorquevirus.
NC_014079	Torque teno virus 26	Viruses; ssDNA viruses; Anelloviridae; Alphatorquevirus.
NC_014074	Torque teno virus 27	Viruses; ssDNA viruses; Anelloviridae; Alphatorquevirus.
NC_014073	Torque teno virus 28	Viruses; ssDNA viruses; Anelloviridae; Alphatorquevirus.
NC_014081	Torque teno virus 3	Viruses; ssDNA viruses; Anelloviridae; Alphatorquevirus.
NC_014069	Torque teno virus 4	Viruses; ssDNA viruses; Anelloviridae; Alphatorquevirus.
NC_014094	Torque teno virus 6	Viruses; ssDNA viruses; Anelloviridae; Alphatorquevirus.
NC_014080	Torque teno virus 7	Viruses; ssDNA viruses; Anelloviridae; Alphatorquevirus.
NC_014084	Torque teno virus 8	Viruses; ssDNA viruses; Anelloviridae; Alphatorquevirus.
NC_002306	Transmissible gastroenteritis virus	Viruses; ssRNA positive-strand viruses, no DNA stage; Nidovirales; Coronaviridae; Coronavirinae; Alphacoronavirus.
NC_004453	Tree shrew adenovirus	Viruses; dsDNA viruses, no RNA stage; Adenoviridae; Mastadenovirus.
NC_003783	Triatoma virus	Viruses; ssRNA positive-strand viruses, no DNA stage; Picornavirales; Dicistroviridae; Cripavirus.
NC_006563	Trichechus manatus latirostris papillomavirus type 1	Viruses; dsDNA viruses, no RNA stage; Papillomaviridae; unclassified Papillomaviridae; manatee papillomaviruses.
NC_003824	Trichomonas vaginalis virus	Viruses; dsRNA viruses; Totiviridae; Trichomonasvirus.
NC_003873	Trichomonas vaginalis virus 2	Viruses; dsRNA viruses; Totiviridae; Trichomonasvirus.
NC_004034	Trichomonas vaginalis virus 3	Viruses; dsRNA viruses; Totiviridae; Trichomonasvirus.
NC_008518	Trichoplusia ni ascovirus 2c	Viruses; dsDNA viruses, no RNA stage; Ascoviridae; Ascovirus.
NC_002557	Trichoplusia ni cypovirus 15	Viruses; dsRNA viruses; Reoviridae; Spinareovirinae; Cypovirus.
NC_007383	Trichoplusia ni SNPV	Viruses; dsDNA viruses, no RNA stage; Baculoviridae; Alphabaculovirus.
NC_012799	Triticum mosaic virus	Viruses; ssRNA positive-strand viruses, no DNA stage; Potyviridae.
NC_005226	Tula virus	Viruses; ssRNA negative-strand viruses; Bunyaviridae; Hantavirus.
NC_003833	Tulare apple mosaic virus	Viruses; ssRNA positive-strand viruses, no DNA stage; Bromoviridae; Ilarvirus.
NC_004322	Tulip virus X	Viruses; ssRNA positive-strand viruses, no DNA stage; Tymovirales; Alphaflexiviridae; Potexvirus.
NC_002199	Tupaia paramyxovirus	Viruses; ssRNA negative-strand viruses; Mononegavirales; Paramyxoviridae; Paramyxovirinae.
NC_007020	Tupaia virus	Viruses; ssRNA negative-strand viruses; Mononegavirales; Rhabdoviridae; unassigned Rhabdoviridae.
NC_002794	Tupaiid herpesvirus 1	Viruses; dsDNA viruses, no RNA stage; Herpesvirales; Herpesviridae; Betaherpesvirinae.
NC_001958	Turkey adenovirus A	Viruses; dsDNA viruses, no RNA stage; Adenoviridae; Siadenovirus.
NC_002470	Turkey astrovirus	Viruses; ssRNA positive-strand viruses, no DNA stage; Astroviridae; Avastrovirus.
NC_005790	Turkey astrovirus 2	Viruses; ssRNA positive-strand viruses, no DNA stage; Astroviridae; Avastrovirus.
NC_010800	Turkey coronavirus	Viruses; ssRNA positive-strand viruses, no DNA stage; Nidovirales; Coronaviridae; Coronavirinae; Gammacoronavirus.
NC_003821	Turnip crinkle virus	Viruses; ssRNA positive-strand viruses, no DNA stage; Tombusviridae; Carmovirus.
NC_004033	Turnip crinkle virus satellite RNA	Viruses; Satellites; Satellite Nucleic Acids; Single stranded RNA satellites; Small linear single stranded RNA satellites.
NC_006451	Turnip crinkle virus virulent satellite RNA C	Viruses; Satellites; Satellite Nucleic Acids; Single stranded RNA satellites; Small linear single stranded RNA satellites.
NC_002509	Turnip mosaic virus	Viruses; ssRNA positive-strand viruses, no DNA stage; Potyviridae; Potyvirus.
NC_013218	Turnip ringspot virus	Viruses; ssRNA positive-strand viruses, no DNA stage; Picornavirales; Secoviridae; Comovirinae; Comovirus; unclassified Comovirus.
NC_004553	Turnip rosette virus	Viruses; ssRNA positive-strand viruses, no DNA stage; Sobemovirus.
NC_001873	Turnip vein-clearing virus	Viruses; ssRNA positive-strand viruses, no DNA stage; Virgaviridae; Tobamovirus.
NC_004063	Turnip yellow mosaic virus	Viruses; ssRNA positive-strand viruses, no DNA stage; Tymovirales; Tymoviridae; Tymovirus.
NC_003743	Turnip yellows virus	Viruses; ssRNA positive-strand viruses, no DNA stage; Luteoviridae; Polerovirus.
NC_011109	Tursiops truncatus papillomavirus type 1	Viruses; dsDNA viruses, no RNA stage; Papillomaviridae; unclassified Papillomaviridae.
NC_008184	Tursiops truncatus papillomavirus type 2	Viruses; dsDNA viruses, no RNA stage; Papillomaviridae; unclassified Papillomaviridae.
NC_011110	Tursiops truncatus papillomavirus type 3	Viruses; dsDNA viruses, no RNA stage; Papillomaviridae; unclassified Papillomaviridae.
NC_011024	TYLCAxV-Sic1	Viruses;ssDNA viruses; Geminiviridae; Begomovirus; unclassified Begomovirus
NC_007735	TYLCCNV	Viruses;ssDNA viruses; Geminiviridae; Begomovirus
NC_009019	Tylonycteris bat coronavirus HKU4	Viruses; ssRNA positive-strand viruses, no DNA stage; Nidovirales; Coronaviridae; Coronavirinae; Betacoronavirus.
NC_001618	UR2 sarcoma virus	Viruses; Retro-transcribing viruses; Retroviridae; Orthoretrovirinae; Alpharetrovirus.
NC_010797	Urochloa streak virus	Viruses; ssDNA viruses; Geminiviridae; Mastrevirus.
NC_010739	Ursus maritimus papillomavirus type 1	Viruses; dsDNA viruses, no RNA stage; Papillomaviridae; unclassified Papillomaviridae.
NC_003823	Ustilago maydis virus H1	Viruses; dsRNA viruses; Totiviridae; Totivirus.
NC_006551	Usutu virus	Viruses; ssRNA positive-strand viruses, no DNA stage; Flaviviridae; Flavivirus; Japanese encephalitis virus group.
NC_005214	Uukuniemi virus	Viruses; ssRNA negative-strand viruses; Bunyaviridae; Phlebovirus.
NC_006998	Vaccinia virus	Viruses; dsDNA viruses, no RNA stage; Poxviridae; Chordopoxvirinae; Orthopoxvirus.
NC_001611	Variola virus	Viruses; dsDNA viruses, no RNA stage; Poxviridae; Chordopoxvirinae; Orthopoxvirus.
NC_006494	Varroa destructor virus 1	Viruses; ssRNA positive-strand viruses, no DNA stage; Picornavirales; Iflaviridae; Iflavirus; unclassified Iflavirus.
NC_013414	Velvet bean severe mosaic virus	Viruses; ssDNA viruses; Geminiviridae; Begomovirus; unclassified Begomovirus.
NC_003906	Velvet tobacco mottle virus Satellite RNA	Viruses; Satellites; Satellite Nucleic Acids; Single stranded RNA satellites; Circular single stranded RNA satellites.
NC_001449	Venezuelan equine encephalitis virus	Viruses; ssRNA positive-strand viruses, no DNA stage; Togaviridae; Alphavirus; VEEV complex.
NC_010735	Verbena virus Y	Viruses; ssRNA positive-strand viruses, no DNA stage; Potyviridae; Potyvirus; unclassified Potyvirus.
NC_013423	Vernonia yellow vein betasatellite	Viruses; Satellites; Satellite Nucleic Acids; Single stranded DNA satellites; Begomovirus-associated DNA beta-like sequences.
NC_007730	Vernonia yellow vein virus	Viruses; ssDNA viruses; Geminiviridae; Begomovirus; unclassified Begomovirus.
NC_002551	Vesicular exanthema of swine virus	Viruses; ssRNA positive-strand viruses, no DNA stage; Caliciviridae; Vesivirus.
NC_001560	Vesicular stomatitis Indiana virus	Viruses; ssRNA negative-strand viruses; Mononegavirales; Rhabdoviridae; Dimarhabdovirus supergroup; Vesiculovirus.
NC_007241	Vicia cryptic virus	Viruses; dsRNA viruses; Partitiviridae; Alphacryptovirus.
NC_007648	Vicia faba endornavirus	Viruses; dsRNA viruses; Endornaviridae; Endornavirus.
NC_000855	Viral hemorrhagic septicemia virus	Viruses; ssRNA negative-strand viruses; Mononegavirales; Rhabdoviridae; Novirhabdovirus.
NC_001452	Visna/Maedi virus	Viruses; Retro-transcribing viruses; Retroviridae; Orthoretrovirinae; Lentivirus; Ovine/caprine lentivirus group.
NC_001867	Walleye dermal sarcoma virus	Viruses; Retro-transcribing viruses; Retroviridae; Orthoretrovirinae; Epsilonretrovirus.
NC_004541	Walrus calicivirus	Viruses; ssRNA positive-strand viruses, no DNA stage; Caliciviridae.
NC_003708	Watermelon chlorotic stunt virus	Viruses; ssDNA viruses; Geminiviridae; Begomovirus.
NC_006262	Watermelon mosaic virus	Viruses; ssRNA positive-strand viruses, no DNA stage; Potyviridae; Potyvirus.
NC_003832	Watermelon silver mottle virus	Viruses; ssRNA negative-strand viruses; Bunyaviridae; Tospovirus.
NC_012735	Wesselsbron virus	Viruses; ssRNA positive-strand viruses, no DNA stage; Flaviviridae; Flavivirus; Yellow fever virus group.
NC_001563	West Nile virus	Viruses; ssRNA positive-strand viruses, no DNA stage; Flaviviridae; Flavivirus; Japanese encephalitis virus group.
NC_003908	Western equine encephalomyelitis virus	Viruses; ssRNA positive-strand viruses, no DNA stage; Togaviridae; Alphavirus; WEEV complex.
NC_011051	Western roedeer papillomavirus 1	Viruses; dsDNA viruses, no RNA stage; Papillomaviridae; Deltapapillomavirus; unclassified Deltapapillomavirus.
NC_003326	Wheat dwarf virus	Viruses; ssDNA viruses; Geminiviridae; Mastrevirus.
NC_009805	Wheat eqlid mosaic virus	Viruses; ssRNA positive-strand viruses, no DNA stage; Potyviridae; Tritimovirus.
NC_001886	Wheat streak mosaic virus	Viruses; ssRNA positive-strand viruses, no DNA stage; Potyviridae; Tritimovirus.
NC_012931	Wheat yellow dwarf virus-RPV	Viruses; ssRNA positive-strand viruses, no DNA stage; Luteoviridae; Polerovirus.
NC_002349	Wheat yellow mosaic virus	Viruses; ssRNA positive-strand viruses, no DNA stage; Potyviridae; Bymovirus.
NC_011533	White ash mosaic virus	Viruses; ssRNA positive-strand viruses, no DNA stage; Tymovirales; unclassified Flexiviridae.
NC_008516	White bream virus	Viruses; ssRNA positive-strand viruses, no DNA stage; Nidovirales; Coronaviridae; Torovirinae; Bafinivirus.
NC_006275	White clover cryptic virus 1	Viruses; dsRNA viruses; Partitiviridae; Alphacryptovirus.
NC_003820	White clover mosaic virus	Viruses; ssRNA positive-strand viruses, no DNA stage; Tymovirales; Alphaflexiviridae; Potexvirus.
NC_010700	Whitewater Arroyo virus	Viruses; ssRNA negative-strand viruses; Arenaviridae; Arenavirus; New world arenaviruses.
NC_004426	Wild potato mosaic virus	Viruses; ssRNA positive-strand viruses, no DNA stage; Potyviridae; Potyvirus.
NC_009744	Wild tomato mosaic virus	Viruses; ssRNA positive-strand viruses, no DNA stage; Potyviridae; Potyvirus.
NC_010948	Wissadula golden mosaic virus	Viruses; ssDNA viruses; Geminiviridae; Begomovirus; unclassified Begomovirus.
NC_007216	Wisteria vein mosaic virus	Viruses; ssRNA positive-strand viruses, no DNA stage; Potyviridae; Potyvirus.
NC_011639	Wongabel virus	Viruses; ssRNA negative-strand viruses; Mononegavirales; Rhabdoviridae; unassigned Rhabdoviridae.
NC_004107	Woodchuck hepatitis virus	Viruses; Retro-transcribing viruses; Hepadnaviridae; Orthohepadnavirus.
NC_009424	Woolly monkey sarcoma virus	Viruses; Retro-transcribing viruses; Retroviridae; Orthoretrovirinae; Gammaretrovirus.
NC_009539	WU Polyomavirus	Viruses; dsDNA viruses, no RNA stage; Polyomaviridae; Polyomavirus; unclassified Polyomavirus.
NC_010955	Xenopus laevis endogenous retrovirus Xen1	Viruses; Retro-transcribing viruses; Retroviridae.
NC_007815	Xenotropic MuLV-related virus VP62	Viruses; Retro-transcribing viruses; Retroviridae; Orthoretrovirinae; Gammaretrovirus.
NC_002331	Xestia c-nigrum granulovirus	Viruses; dsDNA viruses, no RNA stage; Baculoviridae; Betabaculovirus.
NC_008094	Y73 sarcoma virus	Viruses; Retro-transcribing viruses; Retroviridae; Orthoretrovirinae; Alpharetrovirus.
NC_005179	Yaba monkey tumor virus	Viruses; dsDNA viruses, no RNA stage; Poxviridae; Chordopoxvirinae; Yatapoxvirus.
NC_002642	Yaba-like disease virus	Viruses; dsDNA viruses, no RNA stage; Poxviridae; Chordopoxvirinae; Yatapoxvirus.
NC_004752	Yam mosaic virus	Viruses; ssRNA positive-strand viruses, no DNA stage; Potyviridae; Potyvirus.
NC_002031	Yellow fever virus	Viruses; ssRNA positive-strand viruses, no DNA stage; Flaviviridae; Flavivirus; Yellow fever virus group.
NC_004168	Yellowtail ascites virus	Viruses; dsRNA viruses; Birnaviridae; Aquabirnavirus.
NC_005039	Yokose virus	Viruses; ssRNA positive-strand viruses, no DNA stage; Flaviviridae; Flavivirus; Ntaya virus group.
NC_004422	Youcai mosaic virus	Viruses; ssRNA positive-strand viruses, no DNA stage; Virgaviridae; Tobamovirus.
NC_007656	Yunnan orbivirus	Viruses; dsRNA viruses; Reoviridae; Sedoreovirinae; Orbivirus.
NC_002549	Zaire ebolavirus	Viruses; ssRNA negative-strand viruses; Mononegavirales; Filoviridae; Ebola-like viruses.
NC_011560	Zantedeschia mild mosaic virus	Viruses; ssRNA positive-strand viruses, no DNA stage; Potyviridae; Potyvirus.
NC_012532	Zika virus	Viruses; ssRNA positive-strand viruses, no DNA stage; Flaviviridae; Flavivirus; Spondweni virus group.
NC_005047	Zinnia leaf curl disease associated sequence	Viruses; Satellites; Satellite Nucleic Acids; Single stranded DNA satellites; Begomovirus-associated DNA beta-like sequences.
NC_005874	Zinnia leaf curl virus-associated DNA beta	Viruses; Satellites; Satellite Nucleic Acids; Single stranded DNA satellites; Begomovirus-associated DNA beta-like sequences.
NC_003878	Zucchini green mottle mosaic virus	Viruses; ssRNA positive-strand viruses, no DNA stage; Virgaviridae; Tobamovirus.
NC_003224	Zucchini yellow mosaic virus	Viruses; ssRNA positive-strand viruses, no DNA stage; Potyviridae; Potyvirus.
NC_006059	Zygocactus virus X	Viruses; ssRNA positive-strand viruses, no DNA stage; Tymovirales; Alphaflexiviridae; Potexvirus; unclassified Potexvirus.
NC_003874	Zygosaccharomyces bailii virus Z	Viruses; dsRNA viruses; Totiviridae; Totivirus.
